# Supplementary material for: Genome‐Wide Analysis of the lncRNAs and miRNAs Involved in Flower Development in Radish
Source: Plant Direct. 2026 Feb 18;10(2):e70155. doi: 10.1002/pld3.70155 (PMC12916260; doi:10.1002/pld3.70155)
Supplement: Supplementary file 1 — Table S1: The qRT‐PCR primers used in this study. Table S2: The statistics of RNA‐seq in two stages. Table S3: The information of DElncRNAs idengtified in this study. Table S4: The expression information of DEGs identified in this study. Table S5: The significant GO terms of all DEGs identified in this study. Table S6: The significant KEGG terms of all DEGs identified in this study. Table S7: The statistics of small RNA sequencing in two stages. Table S8: The expression information of miRNAs identified in this study. Table S9: The cis regulated DGEs of DElncRNAs. Table S10: The trans‐regulated DGEs of DElncRNAs. Table S11: The DEmiRNAs‐targeted DEmRNAs in two stages. Table S12: The DEmiRNAs‐targeted DElncNAs in two stages. [file PLD3-10-e70155-s001.xlsx]

## Sheet: Table S1
Table S1. The qRT-PCR primers used in this study.			Primers for RT-qPCR
Gene name	forward primer	Reverse primer
RsSOC1	GCAACTACTATTCCAAGA	GCAACTACTATTCCAAGA
RsIQM-1	AGAAGGCTCAGAAGTTAG	GACCAGACATCATAATAGAAG
RsFT	GGAGGACGAAGAAGTTAG	TTATTATCACCGTTCATTGC
RsRLF3	ATGAGGCGAAGAGGATAA	GAAGGAAGAGTGGAATGTT
RsLINC84	CCACACTACCACTGACTA	ATACCAACAAGGCTACAAC
RsLINC299	GACCAAGGAAATGTGTAGGAA	AAGGAATGTTAAGGAATCATAGGT
RsLINC502	CGTAGAAGTGGTATGTGAA	GAATATCCGACTATCTGAGTAT
RsmiR399b	TGCCAAAGGAGAGTTGCCCTG
RsmiR169g-3p	ATATCCGGCAAGTTGACCTTGG
RsmiR156a5p	CGTGACAGAAGAGAGTGAGCAC
RsmiRNA164	ATTATTGGAGAAGCAGGGCACGTG
RsFD	TGAATCAGGAGCCAGCCATAC	GCAGGAGGTGCCAAAGGA
RsSPL10	CAGGCAAAGCAGGTGTAGGT	CATGCGAATCCGAAGACG
RsSPL15	CAGGTTTCACCAGCTTTCTG	TTGTTGCTTGAGGCTTTCTT
TCONS_00085696	TTGAACGCCGAAACAG	AACGTGGATGGATAGGAGAC
TCONS_00023439	ATAACTGACGACGGAGCATG	CAACGGCGACGGTGAA
RsACTIN	ATCAGGAAGGACTTGTACGGTAAC	GCTGAGGGAAGCAAGAATGGAACC
RsSPL10	TCTCTACAAATCTATCTCTCATGGACTGCAACATGACATC	ACACATTATTATGGAGAAACTATGAAATGAGTAGGGAAAGTACC	Primers for gene cloning
RsSPL15	TCTCTACAAATCTATCTCTCATGGAGTTACTAATGGGTTCTGG	ACACATTATTATGGAGAAACAAGAGGCCAAGTAAAATGTTG
RsmiRNA156	TCTCTACAAATCTATCTCTCCAAAAGAAACACACAGAA	ACACATTATTATGGAGAAACAAAGAGATCAGCACCGGA
RsSPL10	ctatagggcgaattgggtaccATGGACTGCAACATGACATC	cgctctagaactagtggatccTATGAAATGAGTAGGGAAAGTACC	Primers for dual luciferase
RsmiRNA156	cgctctagaactagtggatccCAAAAGAAACACACAGAA	tcagcgtaccgaattggtaccAAAGAGATCAGCACCGGA

## Sheet: Table S2
Table S2. The statistics of RNA-seq in two stages.
Sample	Total_reads	Total_map	Unique_map	Multi_map	Read1_map	Read2_map	Positive_map	Negative_map	Splice_map	Unsplice_map	Proper_map
XHT_VG1	77679298	71070846(91.49%)	66358747(85.43%)	4712099(6.07%)	33339388(42.92%)	33019359(42.51%)	33237752(42.79%)	33120995(42.64%)	11047856(14.22%)	55310891(71.2%)	63268438(81.45%)
XHT_VG2	88775858	82665135(93.12%)	76413923(86.08%)	6251212(7.04%)	38514169(43.38%)	37899754(42.69%)	38332346(43.18%)	38081577(42.9%)	12618000(14.21%)	63795923(71.86%)	73045652(82.28%)
XHT_VG3	89519946	80664671(90.11%)	74234906(82.93%)	6429765(7.18%)	37367743(41.74%)	36867163(41.18%)	37214644(41.57%)	37020262(41.35%)	13685368(15.29%)	60549538(67.64%)	70870014(79.17%)
XHT_F1	84361626	80167449(95.03%)	73287131(86.87%)	6880318(8.16%)	36843015(43.67%)	36444116(43.2%)	36725671(43.53%)	36561460(43.34%)	11166655(13.24%)	62120476(73.64%)	70350158(83.39%)
XHT_F2	90747330	86276085(95.07%)	79017866(87.07%)	7258219(8.0%)	39681387(43.73%)	39336479(43.35%)	39594479(43.63%)	39423387(43.44%)	11356610(12.51%)	67661256(74.56%)	76070022(83.83%)
XHT_F3	91309250	87104523(95.4%)	78347463(85.8%)	8757060(9.59%)	39416178(43.17%)	38931285(42.64%)	39315868(43.06%)	39031595(42.75%)	11489930(12.58%)	66857533(73.22%)	75230320(82.39%)

## Sheet: Table S3
Table S3. The information of DElncRNAs idengtified in this study.
Transcript_id	Transcript_name	Gene_id	Gene_name	Gene_description	Transcript_locus	XHT_VG1	XHT_VG2	XHT_VG3	XHT_F1	XHT_F2	XHT_F3
XR_001949536.1	XR_001949536.1	108852558	LOC108852558	uncharacterized LOC108852558%2C transcript variant X2	NW_017353139.1:97960-99179	0.167995	0.295341	0.202621	0	0	0
XR_001949535.1	XR_001949535.1	108852558	LOC108852558	uncharacterized LOC108852558%2C transcript variant X2	NW_017353139.1:97960-99179	2.39295	1.25537	1.17876	0.578259	0.589362	0.508856
TCONS_00000255	LOC108840077-OT1	108840077	LOC108840077	uncharacterized LOC108840077	NW_017353139.1:128695-129457	2.55252	2.12451	1.16596	1.81771	1.43093	0.68929
XR_001946830.1	XR_001946830.1	108834348	LOC108834348	uncharacterized LOC108834348	NW_017353139.1:149683-172713	0	0	0	0	0	0
TCONS_00003011	LOC108806148-OT1	108806148	LOC108806148	dol-P-Man:Man(7)GlcNAc(2)-PP-Dol alpha-1%2C6-mannosyltransferase	NW_017353139.1:189393-195405	3.24678	1.93168	1.10062	0.635454	0.540814	0.586263
XR_001949258.1	XR_001949258.1	108850277	LOC108850277	uncharacterized LOC108850277	NW_017353139.1:372321-373526	1.22632	0.831217	0.692234	0.292973	0.47026	0.286603
XR_001950293.1	XR_001950293.1	108857030	LOC108857030	uncharacterized LOC108857030	NW_017353139.1:399716-400989	0	0	0	0	0	0
XR_001950283.1	XR_001950283.1	108857015	LOC108857015	uncharacterized LOC108857015	NW_017353139.1:422078-423351	0	0	0	0	0	0
XR_001949325.1	XR_001949325.1	108851505	LOC108851505	uncharacterized LOC108851505	NW_017353139.1:719966-721302	0.540299	0.727522	0.478975	0.569104	1.17624	0.983639
TCONS_00003100	108829642-AS1	108829642	LOC108829642	protoporphyrinogen oxidase 1%2C chloroplastic	NW_017353139.1:746229-746507	2.62888	2.40882	0.589183	0.540504	0.450584	0.203088
XR_001949783.1	XR_001949783.1	108853892	LOC108853892	uncharacterized LOC108853892%2C transcript variant X2	NW_017353139.1:1150246-1151554	0	0	0	0	0	0
XR_001949785.1	XR_001949785.1	108853892	LOC108853892	uncharacterized LOC108853892%2C transcript variant X2	NW_017353139.1:1150251-1151554	0	0	0	0	0	0
XR_001949788.1	XR_001949788.1	108853892	LOC108853892	uncharacterized LOC108853892%2C transcript variant X2	NW_017353139.1:1150334-1151530	0	0	0	0	0	0
XR_001949782.1	XR_001949782.1	108853892	LOC108853892	uncharacterized LOC108853892%2C transcript variant X2	NW_017353139.1:1150334-1151554	0	0	0	0	0	0
XR_001949265.1	XR_001949265.1	108850677	LOC108850677	uncharacterized LOC108850677	NW_017353139.1:1413286-1413759	0.134077	0	0.229045	0	0	0
XR_001943524.1	XR_001943524.1	108813048	LOC108813048	uncharacterized LOC108813048	NW_017353139.1:1747419-1753524	0	0	0	0	0	0
XR_001950870.1	XR_001950870.1	108861568	LOC108861568	uncharacterized LOC108861568	NW_017353139.1:1817822-1818475	1.60449	0.640594	0.681047	0	0	0.061528
TCONS_00003310	LINC35	XLOC_002257	XLOC_002257	-	NW_017353139.1:1854477-1855360	2.85456	1.95301	2.02083	0.975058	0	0.430437
TCONS_00003260	108851124-AS1	108851124	LOC108851124	E3 ubiquitin-protein ligase UPL4-like	NW_017353139.1:1576991-1577342	1.1611	0	0	0.084656	0	0
XR_001949277.1	XR_001949277.1	108851336	LOC108851336	uncharacterized LOC108851336	NW_017353139.1:1945346-1945830	0	0	0	0	0	0
TCONS_00000504	LINC3	XLOC_000337	XLOC_000337	-	NW_017353139.1:2100040-2100327	1.38982	0	0	0	0	0
XR_001943551.1	XR_001943551.1	108813270	LOC108813270	uncharacterized LOC108813270	NW_017353139.1:2049574-2050254	0	0	0	0	0	0
TCONS_00000502	108862295-AS1	108862295	LOC108862295	UDP-glycosyltransferase 75B1-like	NW_017353139.1:2072130-2075547	0.914052	0.657024	0.108028	0.266915	0.417196	0.375416
TCONS_00003388	LOC108813035-IT1	108813035	LOC108813035	putative acyl-coenzyme A oxidase 3.2%2C peroxisomal	NW_017353139.1:2330891-2331284	1.62706	6.05189	0.624605	5.53245	5.76715	7.20591
XR_001949270.1	XR_001949270.1	108850864	LOC108850864	uncharacterized LOC108850864%2C transcript variant X1	NW_017353139.1:2561053-2564017	0	0	0	0	0	0
XR_001949271.1	XR_001949271.1	108850864	LOC108850864	uncharacterized LOC108850864%2C transcript variant X1	NW_017353139.1:2561053-2564017	0	0	0	0	0	0
TCONS_00000608	108841874-AS1	108841874	LOC108841874	protein TRM32-like	NW_017353139.1:2804882-2806300	0.324018	0.174554	0.240759	2.79992	1.78455	1.79019
XR_001948228.1	XR_001948228.1	108842119	LOC108842119	uncharacterized LOC108842119	NW_017353139.1:2784988-2785570	131.688	74.311	69.3374	71.3586	56.1283	57.2186
TCONS_00003494	LINC36	XLOC_002382	XLOC_002382	-	NW_017353139.1:2841610-2842134	2.39789	3.83356	2.337	1.7479	3.60139	2.824
TCONS_00003491	LOC108814048-IT1	108814048	LOC108814048	probable LRR receptor-like serine/threonine-protein kinase At1g07650	NW_017353139.1:2828382-2828645	0.558806	0.960097	0	2.54405	1.37553	0.752798
XR_001942741.1	XR_001942741.1	108808128	LOC108808128	uncharacterized LOC108808128	NW_017353139.1:2910873-2912029	0	0	0	0	0	0
XR_001949725.1	XR_001949725.1	108853422	LOC108853422	uncharacterized LOC108853422	NW_017353139.1:2932599-2933755	0	0	0	0	0	0
XR_001950386.1	XR_001950386.1	108857800	LOC108857800	uncharacterized LOC108857800%2C transcript variant X2	NW_017353139.1:3066516-3068187	0	0	0	0	0	0
XR_001950385.1	XR_001950385.1	108857800	LOC108857800	uncharacterized LOC108857800%2C transcript variant X2	NW_017353139.1:3066516-3068187	0.027295	0	0	0	0	0
XR_001943283.1	XR_001943283.1	108811346	LOC108811346	uncharacterized LOC108811346	NW_017353139.1:3202232-3203144	0	0	0	0	0	0
XR_001950411.1	XR_001950411.1	108858451	LOC108858451	uncharacterized LOC108858451	NW_017353139.1:4039327-4040275	0.135947	0	0.034965	0	0	0
XR_001950132.1	XR_001950132.1	108855844	LOC108855844	uncharacterized LOC108855844	NW_017353139.1:4106277-4106775	0.156013	0	0	0	0	0
XR_001950396.1	XR_001950396.1	108857951	LOC108857951	uncharacterized LOC108857951	NW_017353139.1:4208714-4210313	1.89579	1.54831	0.969795	0.863836	0.856636	0.820679
XR_001951115.1	XR_001951115.1	108863513	LOC108863513	uncharacterized LOC108863513%2C transcript variant X1	NW_017353139.1:3469051-3471083	0	0	0	0	0	0.284071
XR_001951116.1	XR_001951116.1	108863513	LOC108863513	uncharacterized LOC108863513%2C transcript variant X1	NW_017353139.1:3469051-3471083	0	0.031191	0	0	0	0.012116
XR_001951118.1	XR_001951118.1	108863513	LOC108863513	uncharacterized LOC108863513%2C transcript variant X1	NW_017353139.1:3469051-3471083	0	0.07466	0	0	0.056088	0.002756
XR_001950435.1	XR_001950435.1	108859052	LOC108859052	uncharacterized LOC108859052	NW_017353139.1:3613167-3614392	0	0	0	0	0	0
TCONS_00003617	LOC108806449-OT1	108806449	LOC108806449	phytochrome A%2C transcript variant X1	NW_017353139.1:3627555-3962175	0	0	1.93331	0	0	0
XR_001949698.1	XR_001949698.1	108853213	LOC108853213	uncharacterized LOC108853213	NW_017353139.1:3898311-3899495	0	0.013375	0	0.014198	0.03543	0.033243
XR_001950087.1	XR_001950087.1	108855548	LOC108855548	uncharacterized LOC108855548	NW_017353139.1:3391438-3393040	6.18091	3.55249	5.27242	1.7365	1.74996	1.36781
XR_001946701.1	XR_001946701.1	108833466	LOC108833466	uncharacterized LOC108833466	NW_017353139.1:3439900-3440399	0.177651	0	0	0	0.040471	0.047323
XR_001949764.1	XR_001949764.1	108853753	LOC108853753	uncharacterized LOC108853753	NW_017353139.1:3806073-3806584	1.74375	1.4742	0.970776	0.771465	0.621115	0.703986
XR_001950437.1	XR_001950437.1	108859059	LOC108859059	uncharacterized LOC108859059	NW_017353139.1:3945086-3945794	0.061459	0	0	0	0	0
XR_001950189.1	XR_001950189.1	108856371	LOC108856371	uncharacterized LOC108856371%2C transcript variant X2	NW_017353139.1:4409475-4410023	0	0.94218	0	1.38895	1.35794	0
XR_001950190.1	XR_001950190.1	108856371	LOC108856371	uncharacterized LOC108856371%2C transcript variant X2	NW_017353139.1:4409475-4410023	1.65	0.395634	1.11172	0.103333	0.136524	0.982655
XR_001949465.1	XR_001949465.1	108852249	LOC108852249	uncharacterized LOC108852249%2C transcript variant X1	NW_017353139.1:4472399-4475397	0	0	0	0	0	0
XR_001949467.1	XR_001949467.1	108852249	LOC108852249	uncharacterized LOC108852249%2C transcript variant X1	NW_017353139.1:4473420-4475397	0	0	0	0	0	0
XR_001945033.1	XR_001945033.1	108823282	LOC108823282	uncharacterized LOC108823282	NW_017353139.1:4671896-4672364	0	0	0	0	0	0
XR_001943530.1	XR_001943530.1	108813132	LOC108813132	uncharacterized LOC108813132	NW_017353139.1:5233383-5234339	0.403039	0	0	0	0.054467	0.019419
XR_001949613.1	XR_001949613.1	108852847	LOC108852847	uncharacterized LOC108852847%2C transcript variant X2	NW_017353139.1:5542883-5546058	0	0	0	0	0	0
XR_001949615.1	XR_001949615.1	108852847	LOC108852847	uncharacterized LOC108852847%2C transcript variant X2	NW_017353139.1:5544339-5546061	0	0	0	0	0	0
XR_001949611.1	XR_001949611.1	108852847	LOC108852847	uncharacterized LOC108852847%2C transcript variant X2	NW_017353139.1:5544339-5546055	0.355317	0	0	0	0	0
XR_001949614.1	XR_001949614.1	108852847	LOC108852847	uncharacterized LOC108852847%2C transcript variant X2	NW_017353139.1:5544339-5545850	0.02286	0	0	0	0	0
XR_001944168.1	XR_001944168.1	108818541	LOC108818541	uncharacterized LOC108818541%2C transcript variant X3	NW_017353139.1:5430721-5433352	0	0	0	0.493159	0.517032	0
XR_001944170.1	XR_001944170.1	108818541	LOC108818541	uncharacterized LOC108818541%2C transcript variant X3	NW_017353139.1:5430721-5433352	0	0	0	0	0	0
XR_001950622.1	XR_001950622.1	108860234	LOC108860234	uncharacterized LOC108860234	NW_017353139.1:5516841-5517556	0	0	0	0	0	0
XR_001944161.1	XR_001944161.1	108818541	LOC108818541	uncharacterized LOC108818541%2C transcript variant X3	NW_017353139.1:5430721-5433352	0.349906	0.321063	0.620394	0	0	0
XR_001944165.1	XR_001944165.1	108818541	LOC108818541	uncharacterized LOC108818541%2C transcript variant X3	NW_017353139.1:5430721-5433352	0.596244	0.827163	0.350221	0.034454	0.177596	0
XR_001944171.1	XR_001944171.1	108818541	LOC108818541	uncharacterized LOC108818541%2C transcript variant X3	NW_017353139.1:5430721-5433352	0.568897	0.710692	0	0.974486	0.998638	1.17132
XR_001944160.1	XR_001944160.1	108818541	LOC108818541	uncharacterized LOC108818541%2C transcript variant X3	NW_017353139.1:5430721-5433352	0.103849	0.021685	0	0.149961	0.197797	0.302004
TCONS_00003890	LINC37	XLOC_002645	XLOC_002645	-	NW_017353139.1:5456290-5456813	1.2757	0.397769	0.28328	0.628997	0.997531	1.28648
TCONS_00003891	LINC38	XLOC_002646	XLOC_002646	-	NW_017353139.1:5457203-5457659	3.74782	0.987763	0.292092	2.8809	3.14263	2.00043
XR_001949760.1	XR_001949760.1	108853696	LOC108853696	uncharacterized LOC108853696	NW_017353139.1:6068373-6069887	0.488567	0	0	0.066633	0	0.028163
XR_001950157.1	XR_001950157.1	108856217	LOC108856217	uncharacterized LOC108856217%2C transcript variant X2	NW_017353139.1:6084371-6087580	0	0	0	0	0	0
XR_001950159.1	XR_001950159.1	108856217	LOC108856217	uncharacterized LOC108856217%2C transcript variant X2	NW_017353139.1:6084371-6087580	0.04053	0	0	0	0	0
TCONS_00001123	LINC4	XLOC_000754	XLOC_000754	-	NW_017353139.1:6125417-6125935	0.253204	1.15381	0.1431	1.78898	1.52508	1.08668
XR_001943304.1	XR_001943304.1	108811422	LOC108811422	uncharacterized LOC108811422	NW_017353139.1:6285719-6286943	0.555204	0.333277	0.39842	0.122968	0.174799	0.165912
XR_001950384.1	XR_001950384.1	108857794	LOC108857794	uncharacterized LOC108857794	NW_017353139.1:6356880-6357425	0	0	0	0	0	0
XR_001949497.1	XR_001949497.1	108852394	LOC108852394	uncharacterized LOC108852394	NW_017353139.1:6440330-6441740	0	0	0	0	0	0
XR_001951061.1	XR_001951061.1	108863015	LOC108863015	uncharacterized LOC108863015	NW_017353139.1:6485513-6486180	0	0	0	0	0	0
TCONS_00004068	LOC108853203-OT1	108853203	LOC108853203	uncharacterized LOC108853203	NW_017353139.1:6576084-6577104	0.001386	0.152805	0	3.65987	13.5405	5.51427
TCONS_00004070	LINC39	XLOC_002763	XLOC_002763	-	NW_017353139.1:6600459-6601519	100.824	98.8157	75.3498	60.9204	65.8265	48.173
XR_001950375.1	XR_001950375.1	108857730	LOC108857730	uncharacterized LOC108857730	NW_017353139.1:6614700-6615859	2.12394	0.468841	1.24823	0.443544	0.378505	0.323865
TCONS_00004071	108844146-AS1	108844146	LOC108844146	eukaryotic translation initiation factor 5A-like	NW_017353139.1:6603775-6605042	9.29364	7.89157	7.7139	4.00771	4.23182	3.59569
XR_001950670.1	XR_001950670.1	108860356	LOC108860356	uncharacterized LOC108860356%2C transcript variant X1	NW_017353139.1:6665730-6666749	0	0	0	0	0	0
XR_001950669.1	XR_001950669.1	108860356	LOC108860356	uncharacterized LOC108860356%2C transcript variant X1	NW_017353139.1:6665747-6666749	1.41419	1.23501	1.04632	0.625468	0.576357	0.317886
XR_001950668.1	XR_001950668.1	108860356	LOC108860356	uncharacterized LOC108860356%2C transcript variant X1	NW_017353139.1:6665730-6667275	0.539757	0.408925	0.517834	0.428438	0.385309	0.267974
XR_001950671.1	XR_001950671.1	108860369	LOC108860369	uncharacterized LOC108860369	NW_017353139.1:6667707-6668770	0.75937	0.6105	0	0.369357	0.45432	0.246302
XR_001942410.1	XR_001942410.1	108805364	LOC108805364	uncharacterized LOC108805364	NW_017353139.1:6862648-6863299	0	0	0	0	0	0
XR_001945226.1	XR_001945226.1	108824484	LOC108824484	uncharacterized LOC108824484	NW_017353139.1:7042848-7043788	0.474897	0.270222	0.091224	0.283956	0.137532	0.034984
XR_001950691.1	XR_001950691.1	108860453	LOC108860453	uncharacterized LOC108860453	NW_017353139.1:7092269-7092957	0.68944	0	0	0	0.566389	0
XR_001950693.1	XR_001950693.1	108860461	LOC108860461	uncharacterized LOC108860461	NW_017353139.1:7087755-7088371	0	0	0	0	0	0
XR_001950695.1	XR_001950695.1	108860468	LOC108860468	uncharacterized LOC108860468	NW_017353139.1:7121792-7122408	0	0	0	0	0	0
TCONS_00001332	108841551-AS1	108841551	LOC108841551	serine/threonine protein phosphatase 2A 55 kDa regulatory subunit B beta isoform-like%2C transcript variant X2	NW_017353139.1:7259050-7289156	2.3284	2.55819	0.866121	1.97402	1.32171	1.63444
XR_001950418.1	XR_001950418.1	108858915	LOC108858915	uncharacterized LOC108858915	NW_017353139.1:7873936-7874683	0	0	0	0	0	0
TCONS_00001416	LINC5	XLOC_000964	XLOC_000964	-	NW_017353139.1:7995184-7995399	0.820495	0.332344	1.90876	0	0	0
XR_001950374.1	XR_001950374.1	108857722	LOC108857722	uncharacterized LOC108857722	NW_017353139.1:8019097-8020112	0	0	0	0	0	0
XR_001949416.1	XR_001949416.1	108851960	LOC108851960	uncharacterized LOC108851960%2C transcript variant X1	NW_017353139.1:8023590-8024868	1.14836	0.873253	1.02292	0.228303	0.119247	0.269714
XR_001949417.1	XR_001949417.1	108851960	LOC108851960	uncharacterized LOC108851960%2C transcript variant X1	NW_017353139.1:8023592-8024868	0.527852	0.337537	0.37713	0.045565	0	0.245199
XR_001942406.1	XR_001942406.1	108805320	LOC108805320	uncharacterized LOC108805320	NW_017353139.1:8089674-8093046	0.056326	0.027952	0	0.016507	0	0
XR_001951075.1	XR_001951075.1	108863080	LOC108863080	uncharacterized LOC108863080	NW_017353139.1:8125961-8127575	0.015495	0	0	0	0	0
XR_001949386.1	XR_001949386.1	108851749	LOC108851749	uncharacterized LOC108851749	NW_017353139.1:8266602-8268013	4.04036	1.56353	6.64728	1.79355	2.46771	1.23677
XR_001949798.1	XR_001949798.1	108853941	LOC108853941	uncharacterized LOC108853941	NW_017353139.1:8424783-8426313	0	0	0	0	0	0
TCONS_00001467	LINC6	XLOC_000999	XLOC_000999	-	NW_017353139.1:8428837-8429332	4.69244	2.57949	4.3063	3.50348	4.25834	4.2132
XR_001950362.1	XR_001950362.1	108857530	LOC108857530	uncharacterized LOC108857530	NW_017353139.1:8462876-8464036	0.15791	0.078383	0	0	0.027805	0
XR_001942738.1	XR_001942738.1	108807573	LOC108807573	uncharacterized LOC108807573	NW_017353139.1:8485769-8486218	0.070083	0	0	0	0	0
TCONS_00001480	LINC7	XLOC_001010	XLOC_001010	-	NW_017353139.1:8508497-8509648	33.5809	27.9733	24.2681	13.1114	11.8456	8.74539
TCONS_00001505	LINC8	XLOC_001031	XLOC_001031	-	NW_017353139.1:8757162-8757867	3.55771	4.95583	0.570938	4.79229	3.93982	3.94005
TCONS_00004405	LINC40	XLOC_002974	XLOC_002974	-	NW_017353139.1:8933150-8936169	7.61273	0.072948	0.06215	0	0	0
TCONS_00004414	LOC108806502-OT1	108806502	LOC108806502	uncharacterized LOC108806502	NW_017353139.1:8999766-9000602	0	0	0.144934	0	0.472461	0
XR_001943637.1	XR_001943637.1	108814304	LOC108814304	uncharacterized LOC108814304	NW_017353139.1:9033291-9034318	0	0	0	0	0	0.045147
XR_001943621.1	XR_001943621.1	108814184	LOC108814184	uncharacterized LOC108814184%2C transcript variant X1	NW_017353139.1:9030740-9037494	6.60501	1.6994	0	1.91222	5.09462	4.22983
XR_001943622.1	XR_001943622.1	108814184	LOC108814184	uncharacterized LOC108814184%2C transcript variant X1	NW_017353139.1:9034505-9037494	3.37728	3.59086	0.535862	2.19288	4.28834	1.41149
XR_001943624.1	XR_001943624.1	108814184	LOC108814184	uncharacterized LOC108814184%2C transcript variant X1	NW_017353139.1:9033719-9037494	1.27221	0.061332	0	0.589895	0.420519	0.314218
TCONS_00004441	LINC41	XLOC_002998	XLOC_002998	-	NW_017353139.1:9167113-9173775	8.89032	9.18726	8.14641	2.7585	2.30722	3.01517
TCONS_00001590	LOC108853339-OT1	108853339	LOC108853339	uncharacterized LOC108853339	NW_017353139.1:9394109-9395342	0	2.24913	0	2.4426	0	0
XR_001950337.1	XR_001950337.1	108857308	LOC108857308	uncharacterized LOC108857308%2C transcript variant X1	NW_017353139.1:9484747-9487480	0	0	0	0	0	0
XR_001950338.1	XR_001950338.1	108857308	LOC108857308	uncharacterized LOC108857308%2C transcript variant X1	NW_017353139.1:9484747-9487480	0.090766	0	0	0	0	0
TCONS_00004472	LINC42	XLOC_003025	XLOC_003025	-	NW_017353139.1:9505464-9510384	14.4528	5.54113	11.9958	8.15449	7.38957	7.09697
TCONS_00001626	LINC10	XLOC_001113	XLOC_001113	-	NW_017353139.1:9781575-9782139	9.15034	5.53594	5.29671	2.57137	2.58937	3.46844
XR_001942534.1	XR_001942534.1	108806346	LOC108806346	uncharacterized LOC108806346	NW_017353139.1:9921052-9922196	0.350214	0.083111	0.256598	0.124359	0.03381	0.188254
XR_001950412.1	XR_001950412.1	108858605	LOC108858605	uncharacterized LOC108858605	NW_017353139.1:9940200-9941397	4.50782	1.65416	2.10711	0.827445	1.29381	1.06377
TCONS_00001659	LINC11	XLOC_001132	XLOC_001132	-	NW_017353139.1:10020200-10021082	163.561	3.03735	1.74775	2.34675	1.01504	2.03906
TCONS_00001661	LINC12	XLOC_001134	XLOC_001134	-	NW_017353139.1:10149248-10150252	1.32128	0.360498	0.676623	0.610135	0.463844	0.498489
TCONS_00001663	LINC13	XLOC_001136	XLOC_001136	-	NW_017353139.1:10241492-10241823	1.22477	0.69012	0.350764	0.133274	0.041062	0.126232
XR_001950103.1	XR_001950103.1	108855649	LOC108855649	uncharacterized LOC108855649%2C transcript variant X1	NW_017353139.1:10464502-10466063	0	0	0	0	0	0
XR_001950104.1	XR_001950104.1	108855649	LOC108855649	uncharacterized LOC108855649%2C transcript variant X1	NW_017353139.1:10464502-10466063	0	0	0	0	0	0
XR_001950105.1	XR_001950105.1	108855649	LOC108855649	uncharacterized LOC108855649%2C transcript variant X1	NW_017353139.1:10464502-10466063	0	0	0	0	0	0
XR_001949591.1	XR_001949591.1	108852757	LOC108852757	uncharacterized LOC108852757%2C transcript variant X2	NW_017353139.1:10478823-10479977	0.073528	0	0	0.532426	0.104511	0
XR_001949590.1	XR_001949590.1	108852757	LOC108852757	uncharacterized LOC108852757%2C transcript variant X2	NW_017353139.1:10478823-10479977	0.062947	0.060954	0	0.515488	0.3013	0.346053
XR_001950932.1	XR_001950932.1	108861868	LOC108861868	uncharacterized LOC108861868	NW_017353139.1:10493158-10494219	0.730821	1.65999	1.32942	1.11147	1.45714	1.29948
XR_001950403.1	XR_001950403.1	108858147	LOC108858147	uncharacterized LOC108858147%2C transcript variant X2	NW_017353139.1:10660273-10661509	0.448037	0.830148	0.427265	0.179045	0.103606	0
XR_001950402.1	XR_001950402.1	108858147	LOC108858147	uncharacterized LOC108858147%2C transcript variant X2	NW_017353139.1:10660273-10661509	0.327107	0.084849	0.250039	0.131993	0.095502	0.275431
TCONS_00001743	LINC14	XLOC_001197	XLOC_001197	-	NW_017353139.1:10883383-10884510	0.372246	1.2836	0.269285	0.598551	1.14038	1.1559
XR_001950217.1	XR_001950217.1	108856540	LOC108856540	uncharacterized LOC108856540%2C transcript variant X1	NW_017353139.1:10977889-10978815	0	0	0	0	0	0
XR_001950216.1	XR_001950216.1	108856540	LOC108856540	uncharacterized LOC108856540%2C transcript variant X1	NW_017353139.1:10977889-10978815	0.039425	0	0	0	0	0
XR_001950134.1	XR_001950134.1	108855850	LOC108855850	uncharacterized LOC108855850	NW_017353139.1:11043242-11044542	0.053857	0.094413	0.071411	0.172764	0.104522	0.026323
XR_001950533.1	XR_001950533.1	108859773	LOC108859773	uncharacterized LOC108859773	NW_017353139.1:11103996-11104751	0.42736	0	0.236782	0	0	0.080229
XR_001942699.1	XR_001942699.1	108807174	LOC108807174	uncharacterized LOC108807174%2C transcript variant X3	NW_017353139.1:11162807-11166665	0	0	0	0	0	0
XR_001942695.1	XR_001942695.1	108807174	LOC108807174	uncharacterized LOC108807174%2C transcript variant X3	NW_017353139.1:11163181-11166664	0.784139	0.273607	0	0.200543	0.182802	0.21403
XR_001942691.1	XR_001942691.1	108807174	LOC108807174	uncharacterized LOC108807174%2C transcript variant X3	NW_017353139.1:11163181-11166667	0.694493	0.246607	0.48071	0.247394	0.222845	0.170914
XR_001942685.1	XR_001942685.1	108807174	LOC108807174	uncharacterized LOC108807174%2C transcript variant X3	NW_017353139.1:11163181-11166667	0.577824	0.4984	0.188562	0.240352	0.240007	0.249274
XR_001942696.1	XR_001942696.1	108807174	LOC108807174	uncharacterized LOC108807174%2C transcript variant X3	NW_017353139.1:11163181-11166664	0.47359	0.092524	0	0.160961	0.14596	0.175377
XR_001942698.1	XR_001942698.1	108807174	LOC108807174	uncharacterized LOC108807174%2C transcript variant X3	NW_017353139.1:11163181-11166664	0.366577	0.136604	0	0	0.167119	0
XR_001942692.1	XR_001942692.1	108807174	LOC108807174	uncharacterized LOC108807174%2C transcript variant X3	NW_017353139.1:11163181-11166667	0.35395	0.100993	0	0.186155	0.094494	0
XR_001942697.1	XR_001942697.1	108807174	LOC108807174	uncharacterized LOC108807174%2C transcript variant X3	NW_017353139.1:11163181-11166665	0.347713	0.093068	0	0.109228	0	0
XR_001942686.1	XR_001942686.1	108807174	LOC108807174	uncharacterized LOC108807174%2C transcript variant X3	NW_017353139.1:11162806-11166667	0.031845	0.150876	0.027819	0.075678	0.087749	0.058141
XR_001942683.1	XR_001942683.1	108807174	LOC108807174	uncharacterized LOC108807174%2C transcript variant X3	NW_017353139.1:11163181-11166661	0.737339	1.90318	0.456807	1.89682	2.27829	1.72535
XR_001948227.1	XR_001948227.1	108842117	LOC108842117	uncharacterized LOC108842117	NW_017353139.1:11494173-11495883	2.10602	2.26349	1.71062	2.41875	2.07743	1.1683
XR_001949731.1	XR_001949731.1	108853509	LOC108853509	uncharacterized LOC108853509	NW_017353139.1:12047453-12053270	0.969968	0.985014	0.901064	0.234989	0.665504	0.322659
XR_001950788.1	XR_001950788.1	108861005	LOC108861005	uncharacterized LOC108861005%2C transcript variant X5	NW_017353139.1:12069794-12071680	0	0	0	0	0	0
XR_001950785.1	XR_001950785.1	108861005	LOC108861005	uncharacterized LOC108861005%2C transcript variant X5	NW_017353139.1:12069795-12071680	0	0	0.076664	0	0.073103	0
XR_001950786.1	XR_001950786.1	108861005	LOC108861005	uncharacterized LOC108861005%2C transcript variant X5	NW_017353139.1:12069949-12071680	0	0	0	0	0	0
XR_001950784.1	XR_001950784.1	108861005	LOC108861005	uncharacterized LOC108861005%2C transcript variant X5	NW_017353139.1:12070313-12071680	0	0	0	0	0	0
XR_001950789.1	XR_001950789.1	108861005	LOC108861005	uncharacterized LOC108861005%2C transcript variant X5	NW_017353139.1:12070313-12071686	0	0	0	0	0	0
XR_001950787.1	XR_001950787.1	108861005	LOC108861005	uncharacterized LOC108861005%2C transcript variant X5	NW_017353139.1:12070313-12071680	0.32307	0.523372	0	0.124357	0.057959	0
XR_001943182.1	XR_001943182.1	108810782	LOC108810782	uncharacterized LOC108810782	NW_017353139.1:12121929-12122378	0.141613	0.357252	0	0.072276	0.530463	0.157442
XR_001943515.1	XR_001943515.1	108812921	LOC108812921	uncharacterized LOC108812921%2C transcript variant X2	NW_017353139.1:12168020-12169924	0	0	0	0	0	0
XR_001943514.1	XR_001943514.1	108812921	LOC108812921	uncharacterized LOC108812921%2C transcript variant X2	NW_017353139.1:12168020-12169924	0.220741	0.255487	0.130699	0.063362	0	0
TCONS_00001904	LINC15	XLOC_001310	XLOC_001310	-	NW_017353139.1:12308951-12309239	1.12181	1.56429	1.25169	0.815857	1.0859	0.716615
XR_001949902.1	XR_001949902.1	108854376	LOC108854376	uncharacterized LOC108854376%2C transcript variant X2	NW_017353139.1:12483078-12484633	12.2885	9.92117	2.66706	4.64516	5.1172	4.67247
XR_001949908.1	XR_001949908.1	108854376	LOC108854376	uncharacterized LOC108854376%2C transcript variant X2	NW_017353139.1:12483066-12484633	0.803634	0.721986	0.001488	0.590729	0.250125	0.479038
TCONS_00001924	LINC16	XLOC_001328	XLOC_001328	-	NW_017353139.1:12682336-12683155	8.74947	6.09818	9.30668	1.61047	1.78681	2.41952
XR_001950407.1	XR_001950407.1	108858222	LOC108858222	uncharacterized LOC108858222	NW_017353139.1:12702121-12703234	0.078938	0.220506	0.11448	0	0	0.034085
XR_001950028.1	XR_001950028.1	108855379	LOC108855379	uncharacterized LOC108855379%2C transcript variant X1	NW_017353139.1:12755086-12757072	1.7502	1.53057	1.14589	0.511914	0.914104	0.645719
XR_001950027.1	XR_001950027.1	108855379	LOC108855379	uncharacterized LOC108855379%2C transcript variant X1	NW_017353139.1:12755086-12757072	3.08263	1.94052	1.91333	0.914844	0.952766	0.74897
XR_001950329.1	XR_001950329.1	108857259	LOC108857259	uncharacterized LOC108857259	NW_017353139.1:12779672-12781171	0.014386	0	0	0	0	0
XR_001945378.1	XR_001945378.1	108826128	LOC108826128	uncharacterized LOC108826128	NW_017353139.1:12806204-12810174	0.538637	0.370696	0.146553	0.362201	0.377365	0.334107
TCONS_00004845	LINC43	XLOC_003271	XLOC_003271	-	NW_017353139.1:12824381-12825724	33.9378	26.6064	21.1611	13.049	12.6333	7.9805
XR_001950218.1	XR_001950218.1	108856548	LOC108856548	uncharacterized LOC108856548	NW_017353139.1:12876100-12877529	0.112069	0.121402	0	0.005449	0.078794	0
XR_001949897.1	XR_001949897.1	108854360	LOC108854360	uncharacterized LOC108854360	NW_017353139.1:12887493-12888723	0	0	0	0	0	0
XR_001950918.1	XR_001950918.1	108861829	LOC108861829	uncharacterized LOC108861829%2C transcript variant X4	NW_017353139.1:12961748-12963516	0	0	0	0.068949	0	0
XR_001950915.1	XR_001950915.1	108861829	LOC108861829	uncharacterized LOC108861829%2C transcript variant X4	NW_017353139.1:12961946-12963520	0	0	0	0.010401	0	0
XR_001950917.1	XR_001950917.1	108861829	LOC108861829	uncharacterized LOC108861829%2C transcript variant X4	NW_017353139.1:12961949-12963456	0	0	0	0	0	0
XR_001950916.1	XR_001950916.1	108861829	LOC108861829	uncharacterized LOC108861829%2C transcript variant X4	NW_017353139.1:12961949-12963528	0	0	0	0.4221	0	0
TCONS_00001961	LOC108807693-OT1	108807693	LOC108807693	protein transport protein Sec61 subunit alpha-like%2C transcript variant X1	NW_017353139.1:13031959-13078692	0.855163	0.606212	0.453711	0.277896	0.549633	0.433327
TCONS_00001977	108855083-AS1	108855083	LOC108855083	auxin-responsive protein SAUR68-like	NW_017353139.1:13153583-13155547	3.80875	2.22951	2.79801	0.486756	0.739217	0.852679
XR_001950327.1	XR_001950327.1	108857228	LOC108857228	uncharacterized LOC108857228%2C transcript variant X1	NW_017353139.1:13231397-13232800	0	0	0	0	0	0
XR_001950326.1	XR_001950326.1	108857228	LOC108857228	uncharacterized LOC108857228%2C transcript variant X1	NW_017353139.1:13231358-13232862	0.165218	0	0	0	0	0
XR_001948116.1	XR_001948116.1	108841380	LOC108841380	uncharacterized LOC108841380%2C transcript variant X1	NW_017353139.1:13424649-13426906	0	0	0.23689	0	0	0
XR_001948127.1	XR_001948127.1	108841380	LOC108841380	uncharacterized LOC108841380%2C transcript variant X1	NW_017353139.1:13424649-13426906	0	0	0	0	0	0
XR_001948133.1	XR_001948133.1	108841380	LOC108841380	uncharacterized LOC108841380%2C transcript variant X1	NW_017353139.1:13424650-13426906	0	0	0	0	0	0
XR_001948122.1	XR_001948122.1	108841380	LOC108841380	uncharacterized LOC108841380%2C transcript variant X1	NW_017353139.1:13424651-13426906	0	0	0	0	0	0
XR_001948384.1	XR_001948384.1	108844072	LOC108844072	uncharacterized LOC108844072%2C transcript variant X1	NW_017353139.1:13404634-13406890	0	0	0	0	0	0
XR_001948382.1	XR_001948382.1	108844072	LOC108844072	uncharacterized LOC108844072%2C transcript variant X1	NW_017353139.1:13404635-13406890	0	0	0	0	0	0
XR_001948380.1	XR_001948380.1	108844072	LOC108844072	uncharacterized LOC108844072%2C transcript variant X1	NW_017353139.1:13404633-13406890	0.862131	0.662777	0.273552	0.225252	0.492536	0.446828
XR_001948383.1	XR_001948383.1	108844072	LOC108844072	uncharacterized LOC108844072%2C transcript variant X1	NW_017353139.1:13404633-13406890	0.154163	0	0	0	0.268691	0
TCONS_00002052	LINC17	XLOC_001412	XLOC_001412	-	NW_017353139.1:13945936-13947263	0.537943	0.934242	0.15592	2.33822	2.4215	1.07672
XR_001950358.1	XR_001950358.1	108857487	LOC108857487	uncharacterized LOC108857487	NW_017353139.1:14307858-14308899	0.205724	0.12337	0	0	0	0.107924
XR_001950149.1	XR_001950149.1	108856104	LOC108856104	uncharacterized LOC108856104	NW_017353139.1:14304584-14305288	0.260337	0.376451	0.348386	0.138146	0.244836	0.025159
XR_001949716.1	XR_001949716.1	108853331	LOC108853331	uncharacterized LOC108853331	NW_017353139.1:14723845-14725127	0	0	0	0	0	0
XR_001945273.1	XR_001945273.1	108825650	LOC108825650	uncharacterized LOC108825650%2C transcript variant X8	NW_017353139.1:14873959-14875601	0	0	0.038862	0.050815	0	0.006623
XR_001945301.1	XR_001945301.1	108825650	LOC108825650	uncharacterized LOC108825650%2C transcript variant X8	NW_017353139.1:14873959-14875601	0	0	0	0	0	0
XR_001945310.1	XR_001945310.1	108825650	LOC108825650	uncharacterized LOC108825650%2C transcript variant X8	NW_017353139.1:14873959-14875601	0	0	0	0	0	0
XR_001945325.1	XR_001945325.1	108825650	LOC108825650	uncharacterized LOC108825650%2C transcript variant X8	NW_017353139.1:14873959-14875601	0	0	0.122524	0	0	0
XR_001945296.1	XR_001945296.1	108825650	LOC108825650	uncharacterized LOC108825650%2C transcript variant X8	NW_017353139.1:14873959-14876015	0	0	0	0	0	0
XR_001945300.1	XR_001945300.1	108825650	LOC108825650	uncharacterized LOC108825650%2C transcript variant X8	NW_017353139.1:14873959-14876015	0	0	0	0	0	0
XR_001945314.1	XR_001945314.1	108825650	LOC108825650	uncharacterized LOC108825650%2C transcript variant X8	NW_017353139.1:14873959-14877746	0	0	0	0	0	0
XR_001945341.1	XR_001945341.1	108825968	LOC108825968	uncharacterized LOC108825968	NW_017353139.1:14865392-14867062	0.214269	0.063226	0.32309	0.130116	0	0
XR_001945282.1	XR_001945282.1	108825650	LOC108825650	uncharacterized LOC108825650%2C transcript variant X8	NW_017353139.1:14873932-14875601	0.086243	0	0	0	0	0
XR_001945279.1	XR_001945279.1	108825650	LOC108825650	uncharacterized LOC108825650%2C transcript variant X8	NW_017353139.1:14873959-14875601	0.178387	0.168845	0.321875	0	0	0.068617
TCONS_00005001	108814538-AS1	108814538	LOC108814538	DEAD-box ATP-dependent RNA helicase 5	NW_017353139.1:14822050-14822393	0.605043	0.838082	1.54526	0.597915	1.45699	0.186021
TCONS_00005010	LINC44	XLOC_003379	XLOC_003379	-	NW_017353139.1:14921828-14922060	0.280356	0.722333	0.182751	0.570133	1.21259	1.2506
XR_001950390.1	XR_001950390.1	108857823	LOC108857823	uncharacterized LOC108857823%2C transcript variant X2	NW_017353139.1:15077344-15079370	0	0	0	0	0	0
XR_001950392.1	XR_001950392.1	108857823	LOC108857823	uncharacterized LOC108857823%2C transcript variant X2	NW_017353139.1:15077344-15079664	0	0	0	0	0	0
TCONS_00002161	LINC18	XLOC_001482	XLOC_001482	-	NW_017353139.1:15115350-15116046	2.37647	1.61488	0.252622	0.690683	1.39139	0.64831
XR_001949937.1	XR_001949937.1	108854643	LOC108854643	uncharacterized LOC108854643	NW_017353139.1:15219036-15220060	5.26865	2.70194	1.15342	2.07021	1.43682	2.34314
XR_001947677.1	XR_001947677.1	108839354	LOC108839354	uncharacterized LOC108839354	NW_017353139.1:15226261-15236925	0	0	0	0.032655	0	0
XR_001949407.1	XR_001949407.1	108851909	LOC108851909	uncharacterized LOC108851909%2C transcript variant X2	NW_017353139.1:15256872-15258225	0.142232	0	0	0	0.173291	0
XR_001949410.1	XR_001949410.1	108851909	LOC108851909	uncharacterized LOC108851909%2C transcript variant X2	NW_017353139.1:15256872-15258225	0.203751	0.003698	0.024291	0.008112	0.212048	0.090607
XR_001949406.1	XR_001949406.1	108851909	LOC108851909	uncharacterized LOC108851909%2C transcript variant X2	NW_017353139.1:15256872-15258222	0.111613	0.165057	0.177199	0.864831	0.23655	0.473655
XR_001949272.1	XR_001949272.1	108850932	LOC108850932	uncharacterized LOC108850932	NW_017353139.1:15255509-15256235	15.203	12.2552	6.81068	7.15878	10.4765	8.10361
XR_001950083.1	XR_001950083.1	108855500	LOC108855500	uncharacterized LOC108855500	NW_017353139.1:15295453-15296333	0	0	0	0	0	0
XR_001949901.1	XR_001949901.1	108854369	LOC108854369	uncharacterized LOC108854369%2C transcript variant X2	NW_017353139.1:15300280-15301765	0	0	0	0	0	0
XR_001949900.1	XR_001949900.1	108854369	LOC108854369	uncharacterized LOC108854369%2C transcript variant X2	NW_017353139.1:15300719-15301765	0	0	0	0	0	0
XR_001949627.1	XR_001949627.1	108852911	LOC108852911	uncharacterized LOC108852911%2C transcript variant X2	NW_017353139.1:15329110-15332429	0	0	0	0	0.044748	0
XR_001949629.1	XR_001949629.1	108852911	LOC108852911	uncharacterized LOC108852911%2C transcript variant X2	NW_017353139.1:15329110-15332429	0.276657	0.131954	0.027258	0	0	0.030333
XR_001948130.1	XR_001948130.1	108841489	LOC108841489	uncharacterized LOC108841489	NW_017353139.1:15534665-15535851	0.747303	0.640642	0.845529	0.038552	0.22564	0.248042
XR_001948131.1	XR_001948131.1	108841494	LOC108841494	uncharacterized LOC108841494	NW_017353139.1:15535938-15536385	0.055352	0.274712	0.200831	0	0.001927	0
XR_001948132.1	XR_001948132.1	108841501	LOC108841501	uncharacterized LOC108841501	NW_017353139.1:15542823-15543270	0.167912	0.219569	0.401934	0	0.020179	0.185358
XR_001950914.1	XR_001950914.1	108861760	LOC108861760	uncharacterized LOC108861760%2C transcript variant X2	NW_017353139.1:15790073-15792054	0	0	0	0	0	0
XR_001950919.1	XR_001950919.1	108861760	LOC108861760	uncharacterized LOC108861760%2C transcript variant X2	NW_017353139.1:15790073-15792053	0.302246	0	0.448468	0.157462	0	0
XR_001950904.1	XR_001950904.1	108861760	LOC108861760	uncharacterized LOC108861760%2C transcript variant X2	NW_017353139.1:15790073-15792054	1.01218	0	0.678471	0.474003	0.145066	0
TCONS_00005064	LINC45	XLOC_003418	XLOC_003418	-	NW_017353139.1:15815271-15815537	1.05785	1.58687	0	0.140917	0.096292	0.10558
XR_001951045.1	XR_001951045.1	108862794	LOC108862794	uncharacterized LOC108862794%2C transcript variant X2	NW_017353139.1:15802008-15803989	0	0	0	0	0	0
XR_001951052.1	XR_001951052.1	108862794	LOC108862794	uncharacterized LOC108862794%2C transcript variant X2	NW_017353139.1:15802008-15803988	0.329033	0.03434	0.564343	0.170984	0	0.283984
XR_001951037.1	XR_001951037.1	108862794	LOC108862794	uncharacterized LOC108862794%2C transcript variant X2	NW_017353139.1:15802008-15803989	1.4452	1.06027	1.00552	0.527189	1.06276	0.89421
XR_001949907.1	XR_001949907.1	108854406	LOC108854406	uncharacterized LOC108854406%2C transcript variant X1	NW_017353139.1:16200532-16202266	0	0	0	0	0.273667	0
XR_001949906.1	XR_001949906.1	108854406	LOC108854406	uncharacterized LOC108854406%2C transcript variant X1	NW_017353139.1:16200532-16202266	0.869377	0.249312	0	0.343969	0	0
XR_001949905.1	XR_001949905.1	108854406	LOC108854406	uncharacterized LOC108854406%2C transcript variant X1	NW_017353139.1:16200532-16202266	1.01493	1.20404	0.510838	0.548897	0.785157	0.943559
TCONS_00005096	LINC47	XLOC_003443	XLOC_003443	-	NW_017353139.1:16255249-16255803	0.184645	0.181534	0	1.1297	2.98551	2.1443
TCONS_00005094	LINC46	XLOC_003442	XLOC_003442	-	NW_017353139.1:16245166-16251061	6.21369	5.9814	4.44555	3.53389	2.90305	1.13481
XR_001950419.1	XR_001950419.1	108858944	LOC108858944	uncharacterized LOC108858944	NW_017353139.1:16290972-16291572	0	0	0	0	0	0
XR_001950438.1	XR_001950438.1	108859066	LOC108859066	uncharacterized LOC108859066	NW_017353139.1:16298497-16299030	0	0	0	0	0	0
XR_001950420.1	XR_001950420.1	108858949	LOC108858949	uncharacterized LOC108858949	NW_017353139.1:16293655-16294255	0.105066	0	0	0	0	0
TCONS_00002273	LINC19	XLOC_001559	XLOC_001559	-	NW_017353139.1:16430014-16430760	1.21707	0	0	0.040294	0	0.024907
XR_001950405.1	XR_001950405.1	108858193	LOC108858193	uncharacterized LOC108858193	NW_017353139.1:16508603-16509435	0	0	0	0	0	0
XR_001950471.1	XR_001950471.1	108859341	LOC108859341	uncharacterized LOC108859341	NW_017353139.1:16597210-16597753	0.0418	0	0	0	0	0
XR_001950109.1	XR_001950109.1	108855715	LOC108855715	uncharacterized LOC108855715	NW_017353139.1:16602986-16603568	0.216195	0.107489	0.18878	0	0	0
TCONS_00005126	LINC48	XLOC_003463	XLOC_003463	-	NW_017353139.1:16615479-16616801	3.427	2.92744	0.28495	3.08257	1.88735	1.38158
XR_001950496.1	XR_001950496.1	108859533	LOC108859533	uncharacterized LOC108859533%2C transcript variant X4	NW_017353139.1:16612179-16613760	0	0	0	0	0	0
XR_001950497.1	XR_001950497.1	108859533	LOC108859533	uncharacterized LOC108859533%2C transcript variant X4	NW_017353139.1:16612179-16613760	0	0	0	0	0	0
XR_001950498.1	XR_001950498.1	108859533	LOC108859533	uncharacterized LOC108859533%2C transcript variant X4	NW_017353139.1:16612179-16613760	0	0	0	0	0	0
XR_001950202.1	XR_001950202.1	108856433	LOC108856433	uncharacterized LOC108856433	NW_017353139.1:16610893-16611746	12.5294	6.41454	11.2182	1.40964	1.73385	2.12093
XR_001950495.1	XR_001950495.1	108859533	LOC108859533	uncharacterized LOC108859533%2C transcript variant X4	NW_017353139.1:16612179-16613760	1.74286	1.08572	1.66264	0.928798	1.16375	1.41792
XR_001949327.1	XR_001949327.1	108851512	LOC108851512	uncharacterized LOC108851512%2C transcript variant X2	NW_017353139.1:16642903-16644619	0	0	0	0	0	0
XR_001949326.1	XR_001949326.1	108851512	LOC108851512	uncharacterized LOC108851512%2C transcript variant X2	NW_017353139.1:16642903-16644559	0.517748	0.44848	0.156986	0.3192	0.256632	0.371536
XR_001949461.1	XR_001949461.1	108852229	LOC108852229	uncharacterized LOC108852229%2C transcript variant X1	NW_017353139.1:16680898-16682916	0	0.381257	0.697228	0.250047	0	0.104882
XR_001949460.1	XR_001949460.1	108852229	LOC108852229	uncharacterized LOC108852229%2C transcript variant X1	NW_017353139.1:16680898-16682916	1.54872	0.663717	0.465166	0.139517	0.551232	0.387174
XR_001949806.1	XR_001949806.1	108853965	LOC108853965	uncharacterized LOC108853965%2C transcript variant X2	NW_017353139.1:16728625-16729700	0	0	0	0	0.066409	0
XR_001949804.1	XR_001949804.1	108853965	LOC108853965	uncharacterized LOC108853965%2C transcript variant X2	NW_017353139.1:16728599-16729700	0.120548	0	0	0	0	0
XR_001949803.1	XR_001949803.1	108853965	LOC108853965	uncharacterized LOC108853965%2C transcript variant X2	NW_017353139.1:16728724-16729700	0.122009	0	0.322971	0.102926	0.040575	0
XR_001947824.1	XR_001947824.1	108840143	LOC108840143	uncharacterized LOC108840143%2C transcript variant X2	NW_017353139.1:17064789-17066461	0	0	0	0	0	0
XR_001947823.1	XR_001947823.1	108840143	LOC108840143	uncharacterized LOC108840143%2C transcript variant X2	NW_017353139.1:17064791-17066461	0.086528	0	0	0	0	0
XR_001949273.1	XR_001949273.1	108850948	LOC108850948	uncharacterized LOC108850948	NW_017353139.1:17073208-17074067	12.5752	12.2822	6.86882	5.02067	4.80711	4.08899
XR_001948140.1	XR_001948140.1	108841528	LOC108841528	uncharacterized LOC108841528	NW_017353139.1:17137591-17141624	3.46865	3.72048	4.30591	1.79439	2.80599	2.14629
XR_001943561.1	XR_001943561.1	108813365	LOC108813365	uncharacterized LOC108813365%2C transcript variant X2	NW_017353139.1:17155144-17157764	0.66452	0.339812	0	2.45196	2.51674	1.72193
XR_001943562.1	XR_001943562.1	108813365	LOC108813365	uncharacterized LOC108813365%2C transcript variant X2	NW_017353139.1:17155144-17157763	0.468374	0	0	0	0	0
XR_001943560.1	XR_001943560.1	108813365	LOC108813365	uncharacterized LOC108813365%2C transcript variant X2	NW_017353139.1:17155144-17157763	0.78344	1.50109	0.81147	2.321	3.03979	1.62987
XR_001949507.1	XR_001949507.1	108852428	LOC108852428	uncharacterized LOC108852428%2C transcript variant X3	NW_017353139.1:17281396-17282931	0	0.240466	0.168636	0	0.093298	0.355504
XR_001949502.1	XR_001949502.1	108852428	LOC108852428	uncharacterized LOC108852428%2C transcript variant X3	NW_017353139.1:17281396-17282931	0.634936	0.035233	0.815866	0.221266	0.115293	0.041465
XR_001949505.1	XR_001949505.1	108852428	LOC108852428	uncharacterized LOC108852428%2C transcript variant X3	NW_017353139.1:17281396-17282931	0.34913	0	0	0	0	0
XR_001950394.1	XR_001950394.1	108857839	LOC108857839	uncharacterized LOC108857839	NW_017353139.1:17593720-17594446	0.102008	0	0	0	0	0
XR_001946997.1	XR_001946997.1	108835627	LOC108835627	uncharacterized LOC108835627	NW_017353139.1:17837653-17839191	3.04202	1.84591	1.13501	1.30512	1.73397	1.40991
TCONS_00005180	108851970-AS1	108851970	LOC108851970	uncharacterized LOC108851970	NW_017353139.1:18047464-18050131	1.24688	0.763086	0.137627	0.060779	0.403932	0.181995
TCONS_00002344	LINC20	XLOC_001610	XLOC_001610	-	NW_017353139.1:18220607-18220896	0.141727	0.58998	0	1.60222	1.49262	0.869351
XR_001948187.1	XR_001948187.1	108841749	LOC108841749	uncharacterized LOC108841749%2C transcript variant X3	NW_017353139.1:18660268-18662178	0	0	0	0	0	0
XR_001948188.1	XR_001948188.1	108841749	LOC108841749	uncharacterized LOC108841749%2C transcript variant X3	NW_017353139.1:18660268-18662178	0	0	0	0.076738	0	0
XR_001948185.1	XR_001948185.1	108841749	LOC108841749	uncharacterized LOC108841749%2C transcript variant X3	NW_017353139.1:18660268-18662178	0.433078	0.575321	0	0	0.104559	0
XR_001948189.1	XR_001948189.1	108841749	LOC108841749	uncharacterized LOC108841749%2C transcript variant X3	NW_017353139.1:18660268-18662178	0.117835	0	0	0	0	0
XR_001948186.1	XR_001948186.1	108841749	LOC108841749	uncharacterized LOC108841749%2C transcript variant X3	NW_017353139.1:18660268-18662178	0.263606	0.093313	0.522472	0.001736	0.000559	0.17323
XR_001948184.1	XR_001948184.1	108841749	LOC108841749	uncharacterized LOC108841749%2C transcript variant X3	NW_017353139.1:18660268-18662178	0.153154	0.490665	0.010841	0	0.20976	0
XR_001943817.1	XR_001943817.1	108816234	LOC108816234	uncharacterized LOC108816234%2C transcript variant X1	NW_017353139.1:18655549-18657120	2.33937	4.4918	2.06813	3.2355	2.45978	2.34157
XR_001943813.1	XR_001943813.1	108816234	LOC108816234	uncharacterized LOC108816234%2C transcript variant X1	NW_017353139.1:18655529-18657121	4.92732	4.03512	2.95619	4.26393	5.21399	5.1568
XR_001950086.1	XR_001950086.1	108855513	LOC108855513	uncharacterized LOC108855513	NW_017353139.1:18644509-18645413	2.26124	2.69059	1.77872	0.624556	0.931727	1.25722
XR_001942963.1	XR_001942963.1	108810096	LOC108810096	uncharacterized LOC108810096%2C transcript variant X4	NW_017353139.1:19120810-19126960	0	0	0	0	0	0
XR_001942965.1	XR_001942965.1	108810096	LOC108810096	uncharacterized LOC108810096%2C transcript variant X4	NW_017353139.1:19120810-19126960	0	0	0	0	0	0
XR_001949763.1	XR_001949763.1	108853722	LOC108853722	uncharacterized LOC108853722%2C transcript variant X2	NW_017353139.1:19127794-19130581	0	0	0	0	0	0
XR_001942962.1	XR_001942962.1	108810096	LOC108810096	uncharacterized LOC108810096%2C transcript variant X4	NW_017353139.1:19120810-19126960	1.32376	0.652107	0.700967	0.729914	0.546056	0.746733
XR_001942964.1	XR_001942964.1	108810096	LOC108810096	uncharacterized LOC108810096%2C transcript variant X4	NW_017353139.1:19120810-19126958	0.126101	0	0.104359	0	0	0
XR_001949762.1	XR_001949762.1	108853722	LOC108853722	uncharacterized LOC108853722%2C transcript variant X2	NW_017353139.1:19127794-19130581	0.862731	0	0.341251	0.0911	0.139306	0
TCONS_00002419	LINC21	XLOC_001650	XLOC_001650	-	NW_017353139.1:19263094-19263359	0.494446	1.02487	0.055841	0.978059	1.73461	1.97577
TCONS_00005227	108847495-AS1	108847495	LOC108847495	uncharacterized LOC108847495	NW_017353139.1:19306016-19306302	1.78953	0.295391	0.289485	0.052089	0.668513	0.294668
TCONS_00005235	LINC49	XLOC_003547	XLOC_003547	-	NW_017353139.1:19552931-19553353	5.33204	4.44346	5.24249	5.75267	5.94323	4.84082
XR_001950181.1	XR_001950181.1	108856241	LOC108856241	uncharacterized LOC108856241	NW_017353139.1:19585646-19586833	0.035266	0.03155	0	0.054709	0	0
XR_001947232.1	XR_001947232.1	108836964	LOC108836964	uncharacterized LOC108836964	NW_017353139.1:20010273-20013580	0.029516	0	0	0	0	0
XR_001947969.1	XR_001947969.1	108840743	LOC108840743	uncharacterized LOC108840743	NW_017353139.1:20385609-20386190	0.537713	0.295628	0.285113	0.162626	0.637389	0.35127
XR_001943482.1	XR_001943482.1	108812446	LOC108812446	uncharacterized LOC108812446%2C transcript variant X1	NW_017353139.1:20469919-20471487	0.73135	0.941398	0	1.288	0.901263	1.06203
XR_001943483.1	XR_001943483.1	108812446	LOC108812446	uncharacterized LOC108812446%2C transcript variant X1	NW_017353139.1:20469919-20471248	0.079	0.120122	0.165518	0.014076	0.224909	0.020775
TCONS_00005283	LINC50	XLOC_003584	XLOC_003584	-	NW_017353139.1:20645158-20646204	0.788111	0.523549	0.125281	0.462957	0.281471	0.561276
TCONS_00002474	LINC22	XLOC_001691	XLOC_001691	-	NW_017353139.1:20653417-20653869	1.81291	0.886024	0.488568	1.2226	0.872325	0.924313
XR_001949334.1	XR_001949334.1	108851545	LOC108851545	uncharacterized LOC108851545%2C transcript variant X1	NW_017353139.1:20723755-20725642	0	0	0	0	0	0
XR_001949335.1	XR_001949335.1	108851545	LOC108851545	uncharacterized LOC108851545%2C transcript variant X1	NW_017353139.1:20723755-20725642	0	0	0	0	0	0
XR_001949336.1	XR_001949336.1	108851545	LOC108851545	uncharacterized LOC108851545%2C transcript variant X1	NW_017353139.1:20723755-20725642	0	0	0	0	0	0
XR_001949337.1	XR_001949337.1	108851545	LOC108851545	uncharacterized LOC108851545%2C transcript variant X1	NW_017353139.1:20723755-20725642	0	0	0	0	0	0
XR_001947278.1	XR_001947278.1	108837112	LOC108837112	uncharacterized LOC108837112%2C transcript variant X3	NW_017353139.1:20883943-20891633	0	0	0	0	0	0
XR_001947292.1	XR_001947292.1	108837112	LOC108837112	uncharacterized LOC108837112%2C transcript variant X3	NW_017353139.1:20883943-20891633	0	0	0	0	0	0
XR_001947299.1	XR_001947299.1	108837112	LOC108837112	uncharacterized LOC108837112%2C transcript variant X3	NW_017353139.1:20883943-20891633	0	0	0	0	0	0
XR_001947306.1	XR_001947306.1	108837112	LOC108837112	uncharacterized LOC108837112%2C transcript variant X3	NW_017353139.1:20883943-20891633	0.034684	0.015125	0	0	0	0
XR_001950708.1	XR_001950708.1	108860545	LOC108860545	uncharacterized LOC108860545	NW_017353139.1:20933108-20933867	0	0	0	0	0	0
XR_001949259.1	XR_001949259.1	108850446	LOC108850446	uncharacterized LOC108850446%2C transcript variant X3	NW_017353139.1:21235646-21237689	0	0	0	0	0	0
XR_001949260.1	XR_001949260.1	108850446	LOC108850446	uncharacterized LOC108850446%2C transcript variant X3	NW_017353139.1:21235646-21237689	0	0	0	0	0	0
XR_001949262.1	XR_001949262.1	108850446	LOC108850446	uncharacterized LOC108850446%2C transcript variant X3	NW_017353139.1:21235646-21237689	0	0	0	0	0	0
XR_001949263.1	XR_001949263.1	108850446	LOC108850446	uncharacterized LOC108850446%2C transcript variant X3	NW_017353139.1:21235646-21237689	0	0	0	0	0	0
XR_001949264.1	XR_001949264.1	108850446	LOC108850446	uncharacterized LOC108850446%2C transcript variant X3	NW_017353139.1:21235646-21237689	0	0	0	0	0	0
XR_001949261.1	XR_001949261.1	108850446	LOC108850446	uncharacterized LOC108850446%2C transcript variant X3	NW_017353139.1:21235646-21237689	0.027119	0	0.057397	0	0.022442	0
TCONS_00005333	LOC108848358-IT1	108848358	LOC108848358	agamous-like MADS-box protein AGL97	NW_017353139.1:21317879-21318446	50.2856	45.3615	7.26397	14.7463	15.0488	13.0294
XR_001945184.1	XR_001945184.1	108824188	LOC108824188	uncharacterized LOC108824188%2C transcript variant X2	NW_017353139.1:21579238-21580163	1.0904	0.892985	0.746143	0.811662	0.337009	0.462988
XR_001945179.1	XR_001945179.1	108824188	LOC108824188	uncharacterized LOC108824188%2C transcript variant X2	NW_017353139.1:21579261-21580163	0.58094	0.529176	0.515793	0.25025	0.626784	0.606103
XR_001948967.1	XR_001948967.1	108847452	LOC108847452	uncharacterized LOC108847452%2C transcript variant X2	NW_017353139.1:21845203-21846348	1.51604	0.909666	2.42607	0.643221	1.31822	0.837561
XR_001948966.1	XR_001948966.1	108847452	LOC108847452	uncharacterized LOC108847452%2C transcript variant X2	NW_017353139.1:21845206-21846348	7.89424	4.46607	4.06062	1.66891	1.46046	1.70382
TCONS_00002570	LINC23	XLOC_001754	XLOC_001754	-	NW_017353139.1:21993219-21993823	1.19349	0.428495	0.695141	0.395528	1.13241	0.743654
TCONS_00002563	108806065-AS1	108806065	LOC108806065	DENN domain and WD repeat-containing protein SCD1%2C transcript variant X1	NW_017353139.1:21895193-21981885	2.15376	2.02646	0.623245	1.59559	2.213	2.16725
XR_001950353.1	XR_001950353.1	108857439	LOC108857439	uncharacterized LOC108857439	NW_017353139.1:21896082-21896435	0.275435	0.128198	0	0.500933	1.03816	0.2855
TCONS_00002583	LINC25	XLOC_001765	XLOC_001765	-	NW_017353139.1:22230792-22236661	7.38054	7.29578	3.77714	6.83386	7.09861	5.61351
TCONS_00002582	LINC24	XLOC_001765	XLOC_001765	-	NW_017353139.1:22230792-22236582	7.56437	4.7749	2.57443	0.973927	1.73518	2.06115
XR_001949603.1	XR_001949603.1	108852819	LOC108852819	uncharacterized LOC108852819	NW_017353139.1:22269107-22269870	0.059596	0	0	0	0	0
XR_001949638.1	XR_001949638.1	108852976	LOC108852976	uncharacterized LOC108852976%2C transcript variant X3	NW_017353139.1:22292321-22293619	0	0	0	0	0	0
XR_001949641.1	XR_001949641.1	108852976	LOC108852976	uncharacterized LOC108852976%2C transcript variant X3	NW_017353139.1:22292321-22293622	0	0	0	0	0	0
XR_001949639.1	XR_001949639.1	108852976	LOC108852976	uncharacterized LOC108852976%2C transcript variant X3	NW_017353139.1:22292321-22293622	0.044031	0	0	0	0	0
TCONS_00002587	LINC26	XLOC_001769	XLOC_001769	-	NW_017353139.1:22369077-22369372	19.4281	9.00776	94.1888	1.32128	0.185461	0.666653
TCONS_00005414	LINC51	XLOC_003673	XLOC_003673	-	NW_017353139.1:22474316-22474613	2.86842	2.12994	21.1967	0.605702	0	0.378388
XR_001950421.1	XR_001950421.1	108859005	LOC108859005	uncharacterized LOC108859005	NW_017353139.1:22495927-22497481	0	0	0	0	0	0
XR_001951000.1	XR_001951000.1	108862380	LOC108862380	uncharacterized LOC108862380	NW_017353139.1:22505215-22507644	0.015035	0	0	0.039399	0	0
XR_001943206.1	XR_001943206.1	108810921	LOC108810921	uncharacterized LOC108810921%2C transcript variant X1	NW_017353139.1:22617757-22619240	1.48837	1.02372	0.585398	0.683799	1.20086	0.374662
XR_001943207.1	XR_001943207.1	108810921	LOC108810921	uncharacterized LOC108810921%2C transcript variant X1	NW_017353139.1:22617757-22619240	0.332123	0.307088	0.20263	0.003605	0.148894	0.549655
TCONS_00002614	LOC108848756-OT1	108848756	LOC108848756	uncharacterized LOC108848756	NW_017353139.1:22643893-22644641	2.49193	2.79317	1.45772	0.656772	0.011496	0
TCONS_00002615	LOC108848756-OT2	108848756	LOC108848756	uncharacterized LOC108848756	NW_017353139.1:22643893-22644867	1.69446	1.7436	2.36411	0.935508	0.492681	0.526361
XR_001951112.1	XR_001951112.1	108863451	LOC108863451	uncharacterized LOC108863451	NW_017353139.1:22645639-22647090	0.3676	0.496724	0.195238	0.107436	0.113058	0.137624
XR_001942417.1	XR_001942417.1	108805474	LOC108805474	uncharacterized LOC108805474	NW_017353139.1:22774802-22776235	0.356207	0	0.081021	0.0384	0.049906	0.073608
XR_001950346.1	XR_001950346.1	108857375	LOC108857375	uncharacterized LOC108857375	NW_017353139.1:22846667-22848136	2.28458	2.4065	1.86977	0.731527	0.624924	0.664531
XR_001943739.1	XR_001943739.1	108814989	LOC108814989	uncharacterized LOC108814989%2C transcript variant X4	NW_017353139.1:22842696-22844938	0	0	0.322751	0	0	0.126479
XR_001943733.1	XR_001943733.1	108814989	LOC108814989	uncharacterized LOC108814989%2C transcript variant X4	NW_017353139.1:22842696-22845827	0	0.595709	0	0	0	0
XR_001943732.1	XR_001943732.1	108814989	LOC108814989	uncharacterized LOC108814989%2C transcript variant X4	NW_017353139.1:22842696-22845826	1.42386	1.38819	2.09222	0.408368	0.799334	0.998415
XR_001943738.1	XR_001943738.1	108814989	LOC108814989	uncharacterized LOC108814989%2C transcript variant X4	NW_017353139.1:22842696-22844938	1.08544	0.458984	0.511397	0.380417	0.329925	0.250378
XR_001943734.1	XR_001943734.1	108814989	LOC108814989	uncharacterized LOC108814989%2C transcript variant X4	NW_017353139.1:22842696-22845827	0.765557	0	0	0	0.628455	0.323825
XR_001943735.1	XR_001943735.1	108814989	LOC108814989	uncharacterized LOC108814989%2C transcript variant X4	NW_017353139.1:22842696-22844938	0.647145	0.358331	0.51103	0.416473	0.259709	0.230796
XR_001943736.1	XR_001943736.1	108814989	LOC108814989	uncharacterized LOC108814989%2C transcript variant X4	NW_017353139.1:22842696-22844938	0.628846	0.440279	0.468857	0.391534	0.269089	0.223063
XR_001943737.1	XR_001943737.1	108814989	LOC108814989	uncharacterized LOC108814989%2C transcript variant X4	NW_017353139.1:22842696-22844938	0.366778	0.263866	0	0.196412	0	0
XR_001943731.1	XR_001943731.1	108814989	LOC108814989	uncharacterized LOC108814989%2C transcript variant X4	NW_017353139.1:22842696-22844938	0.504108	0.368017	0.374306	0.342254	0.209355	0.177868
TCONS_00002630	LINC27	XLOC_001802	XLOC_001802	-	NW_017353139.1:22856921-22858029	1.61438	1.26034	1.44422	0.325155	0.297583	0.418993
XR_001943611.1	XR_001943611.1	108813979	LOC108813979	uncharacterized LOC108813979	NW_017353139.1:22981973-22982360	0	0	0	0	0	0
XR_001947806.1	XR_001947806.1	108839880	LOC108839880	uncharacterized LOC108839880	NW_017353139.1:23040439-23042201	1.46981	0.588822	1.15365	0.197184	0	0
XR_001949276.1	XR_001949276.1	108851207	LOC108851207	uncharacterized LOC108851207	NW_017353139.1:23073118-23074880	1.81937	1.35867	1.29525	0.633715	0.527373	0.446901
XR_001950527.1	XR_001950527.1	108859750	LOC108859750	uncharacterized LOC108859750	NW_017353139.1:23098748-23104687	0.211946	0	0	0	0	0
XR_001950598.1	XR_001950598.1	108860131	LOC108860131	uncharacterized LOC108860131	NW_017353139.1:23247981-23249381	0	0	0	0	0	0
TCONS_00002679	LINC28	XLOC_001828	XLOC_001828	-	NW_017353139.1:23193951-23194826	4.64898	4.01775	0.442531	1.97772	2.77924	1.78811
XR_001943075.1	XR_001943075.1	108810372	LOC108810372	uncharacterized LOC108810372%2C transcript variant X5	NW_017353139.1:23253640-23256130	0.944758	0.947133	0.572452	0.374399	0.607327	0.181249
XR_001943076.1	XR_001943076.1	108810372	LOC108810372	uncharacterized LOC108810372%2C transcript variant X5	NW_017353139.1:23253510-23256130	0.137815	0.266748	0.036848	0.191172	0.162914	0.12353
XR_001943074.1	XR_001943074.1	108810372	LOC108810372	uncharacterized LOC108810372%2C transcript variant X5	NW_017353139.1:23253508-23256130	0.051119	0.012731	0.226228	0.00911	0.055657	0.040499
XR_001943067.1	XR_001943067.1	108810372	LOC108810372	uncharacterized LOC108810372%2C transcript variant X5	NW_017353139.1:23253640-23256130	0.455696	1.03665	0	0.829747	0.943674	0.367207
XR_001943069.1	XR_001943069.1	108810372	LOC108810372	uncharacterized LOC108810372%2C transcript variant X5	NW_017353139.1:23253640-23256130	0.392379	0.750127	0.285479	0.611271	0.395145	0.283166
XR_001943063.1	XR_001943063.1	108810372	LOC108810372	uncharacterized LOC108810372%2C transcript variant X5	NW_017353139.1:23253640-23256130	0.292558	0.713729	0.40833	0.258312	0.514795	0.294845
XR_001943066.1	XR_001943066.1	108810372	LOC108810372	uncharacterized LOC108810372%2C transcript variant X5	NW_017353139.1:23253640-23256130	0.255099	0	0	0.279404	0	0.415405
XR_001943077.1	XR_001943077.1	108810399	LOC108810399	uncharacterized LOC108810399	NW_017353139.1:23252173-23253367	0.000389	0.000227	0.000703	0.001497	0	0.000814
XR_001949266.1	XR_001949266.1	108850700	LOC108850700	uncharacterized LOC108850700	NW_017353139.1:23277553-23279772	2.18577	2.83512	1.31541	2.89037	2.39765	2.28882
TCONS_00002693	LOC108855191-OT1	108855191	LOC108855191	uncharacterized LOC108855191	NW_017353139.1:23365714-23372184	0.762952	0.428016	0.457733	1.5979	1.38513	1.47997
TCONS_00002699	LOC108844107-OT1	108844107	LOC108844107	protein FATTY ACID EXPORT 5-like	NW_017353139.1:23375847-23380557	0.066884	0.041149	0.461165	4.01561	3.30343	1.93715
XR_001949267.1	XR_001949267.1	108850717	LOC108850717	uncharacterized LOC108850717	NW_017353139.1:23434252-23437059	4.06033	3.42616	0.998551	1.37682	1.44237	1.45356
XR_001950869.1	XR_001950869.1	108861527	LOC108861527	uncharacterized LOC108861527	NW_017353139.1:23612324-23613707	0	0	0	0	0	0
XR_001950867.1	XR_001950867.1	108861497	LOC108861497	uncharacterized LOC108861497	NW_017353139.1:23696794-23698029	0.069417	0	0	0	0	0
TCONS_00002733	LINC29	XLOC_001865	XLOC_001865	-	NW_017353139.1:23729048-23729730	1.63617	1.42835	0.874844	0.615073	0.465776	0.36596
XR_001947811.1	XR_001947811.1	108839947	LOC108839947	uncharacterized LOC108839947	NW_017353139.1:23731792-23732566	3.17137	2.8413	3.05333	4.32082	6.36052	4.58384
TCONS_00002738	LINC30	XLOC_001869	XLOC_001869	-	NW_017353139.1:23846394-23847560	1.84709	0.072975	0.025456	0.024933	0.02352	0
TCONS_00002739	LINC31	XLOC_001870	XLOC_001870	-	NW_017353139.1:23848291-23848824	8.92648	3.6823	5.43612	2.60587	3.84104	0.10558
TCONS_00002740	LINC32	XLOC_001871	XLOC_001871	-	NW_017353139.1:23849843-23850287	9.1904	0.833133	8.99253	0.90682	0.709299	0.416039
XR_001950404.1	XR_001950404.1	108858156	LOC108858156	uncharacterized LOC108858156	NW_017353139.1:23871480-23872823	0.321611	0	0	0	0	0
XR_001950312.1	XR_001950312.1	108857125	LOC108857125	uncharacterized LOC108857125%2C transcript variant X3	NW_017353139.1:23879611-23880907	0	0	0	0	0	0
XR_001950309.1	XR_001950309.1	108857125	LOC108857125	uncharacterized LOC108857125%2C transcript variant X3	NW_017353139.1:23879810-23880907	0	0	0	0	0	0
XR_001950308.1	XR_001950308.1	108857125	LOC108857125	uncharacterized LOC108857125%2C transcript variant X3	NW_017353139.1:23880009-23880907	0	0	0	0	0	0
XR_001950413.1	XR_001950413.1	108858657	LOC108858657	uncharacterized LOC108858657	NW_017353139.1:23899018-23900561	0.343389	0.072262	0.114425	0.643563	1.39841	1.31671
XR_001950401.1	XR_001950401.1	108858132	LOC108858132	uncharacterized LOC108858132	NW_017353139.1:23941985-23944350	0.052006	0	0	0	0	0
XR_001950522.1	XR_001950522.1	108859743	LOC108859743	uncharacterized LOC108859743	NW_017353139.1:24289952-24293779	0	0	0	0	0	0
XR_001946437.1	XR_001946437.1	108831899	LOC108831899	uncharacterized LOC108831899	NW_017353139.1:24145006-24146160	16.4319	10.9459	12.0795	9.22256	7.70824	5.77487
XR_001946432.1	XR_001946432.1	108831842	LOC108831842	uncharacterized LOC108831842	NW_017353139.1:24146450-24147421	62.5061	56.1795	34.329	54.914	54.1181	37.7134
TCONS_00002808	LINC33	XLOC_001915	XLOC_001915	-	NW_017353139.1:24418783-24419399	1.41843	0.687792	0.235606	0.286527	0.281155	0.019494
TCONS_00002809	LINC34	XLOC_001916	XLOC_001916	-	NW_017353139.1:24420275-24420569	1.33678	0.698064	0	0.082307	0.092115	0.326493
XR_001949318.1	XR_001949318.1	108851479	LOC108851479	uncharacterized LOC108851479	NW_017353139.1:24498367-24499472	0.578424	0.441493	0.319847	0.153526	0.335308	0.173123
XR_001946724.1	XR_001946724.1	108833603	LOC108833603	uncharacterized LOC108833603%2C transcript variant X7	NW_017353139.1:24748456-24750552	0	0	0	0.037124	0	0.192333
XR_001946768.1	XR_001946768.1	108833603	LOC108833603	uncharacterized LOC108833603%2C transcript variant X7	NW_017353139.1:24748456-24750554	0	0.867222	0	0.006194	0.921521	0.005697
XR_001946735.1	XR_001946735.1	108833603	LOC108833603	uncharacterized LOC108833603%2C transcript variant X7	NW_017353139.1:24748456-24750556	0	0	0	0.18019	0	0.449137
XR_001946759.1	XR_001946759.1	108833603	LOC108833603	uncharacterized LOC108833603%2C transcript variant X7	NW_017353139.1:24748456-24750556	0	0	0	0.142884	0	0.210447
XR_001946730.1	XR_001946730.1	108833603	LOC108833603	uncharacterized LOC108833603%2C transcript variant X7	NW_017353139.1:24748456-24750563	0	0	0.039468	0	0	0
XR_001946746.1	XR_001946746.1	108833603	LOC108833603	uncharacterized LOC108833603%2C transcript variant X7	NW_017353139.1:24748456-24750571	0	0	0	0	0	0
XR_001946749.1	XR_001946749.1	108833603	LOC108833603	uncharacterized LOC108833603%2C transcript variant X7	NW_017353139.1:24748456-24750580	0	0	0	0.16614	0	0
XR_001946760.1	XR_001946760.1	108833603	LOC108833603	uncharacterized LOC108833603%2C transcript variant X7	NW_017353139.1:24748456-24750605	0	0.036519	0	0	0	0
XR_001946778.1	XR_001946778.1	108833603	LOC108833603	uncharacterized LOC108833603%2C transcript variant X7	NW_017353139.1:24748456-24750556	0.623751	0	0.175165	0.2764	0	0
XR_001946770.1	XR_001946770.1	108833603	LOC108833603	uncharacterized LOC108833603%2C transcript variant X7	NW_017353139.1:24748456-24750549	0.023246	0	0	0	0	0
XR_001946774.1	XR_001946774.1	108833603	LOC108833603	uncharacterized LOC108833603%2C transcript variant X7	NW_017353139.1:24748456-24750552	0.43825	0	0.278219	0.067961	0	0
XR_001950417.1	XR_001950417.1	108858909	LOC108858909	uncharacterized LOC108858909	NW_017353139.1:24754419-24756233	2.26294	1.19697	1.43229	0.734135	0.576304	0.639301
XR_001942533.1	XR_001942533.1	108805061	LOC108805061	uncharacterized LOC108805061%2C transcript variant X4	NW_017353139.1:24758792-24760897	6.86541	9.21571	2.69931	1.57505	3.27003	2.51858
XR_001942439.1	XR_001942439.1	108805061	LOC108805061	uncharacterized LOC108805061%2C transcript variant X4	NW_017353139.1:24758792-24760896	2.39153	5.35209	2.83562	1.62272	1.00099	1.99529
XR_001942411.1	XR_001942411.1	108805061	LOC108805061	uncharacterized LOC108805061%2C transcript variant X4	NW_017353139.1:24758792-24760897	1.42972	0.473945	1.6847	1.53559	0.442254	1.46238
XR_001942490.1	XR_001942490.1	108805061	LOC108805061	uncharacterized LOC108805061%2C transcript variant X4	NW_017353139.1:24758792-24760896	2.76125	5.27646	3.16861	1.32447	2.3953	0.58556
XR_001942576.1	XR_001942576.1	108805061	LOC108805061	uncharacterized LOC108805061%2C transcript variant X4	NW_017353139.1:24758792-24760895	0.304097	0	0.00572	0	0	0.465419
TCONS_00005622	LOC108841306-OT1	108841306	LOC108841306	uncharacterized LOC108841306	NW_017353139.1:24774506-24786116	0.514206	1.82809	0.547087	0.20888	0.193732	0.489616
XR_001945227.1	XR_001945227.1	108824708	LOC108824708	uncharacterized LOC108824708%2C transcript variant X2	NW_017353139.1:24860663-24864199	0	0	0	0	0	0
XR_001945225.1	XR_001945225.1	108824708	LOC108824708	uncharacterized LOC108824708%2C transcript variant X2	NW_017353139.1:24860663-24864199	0.089154	0	0	0	0	0
XR_001949625.1	XR_001949625.1	108852903	LOC108852903	uncharacterized LOC108852903	NW_017353139.1:24851506-24852541	0.250002	0	0.012312	0	0.202056	0
XR_001950555.1	XR_001950555.1	108859939	LOC108859939	uncharacterized LOC108859939	NW_017353139.1:24921589-24922111	2.09214	1.44688	1.66258	1.55348	1.86053	1.32452
XR_001943643.1	XR_001943643.1	108814365	LOC108814365	uncharacterized LOC108814365	NW_017353139.1:24992146-24994454	3.31096	2.46261	1.92907	2.41232	1.86323	2.04488
XR_001947676.1	XR_001947676.1	108838381	LOC108838381	uncharacterized LOC108838381%2C transcript variant X3	NW_017353139.1:25098521-25104996	0	0	0	0.007292	0	0
XR_001947623.1	XR_001947623.1	108838381	LOC108838381	uncharacterized LOC108838381%2C transcript variant X3	NW_017353139.1:25098521-25104996	0.007327	0.343576	0.0108	0.014152	0.002276	0.354612
XR_001947564.1	XR_001947564.1	108838381	LOC108838381	uncharacterized LOC108838381%2C transcript variant X3	NW_017353139.1:25098521-25104996	0.686344	0	0.007687	0.006835	0.388104	0
TCONS_00005661	LINC52	XLOC_003833	XLOC_003833	-	NW_017353139.1:25164970-25165499	54.7269	51.994	30.4742	19.9602	21.2027	14.6868
TCONS_00005725	LINC53	XLOC_003875	XLOC_003875	-	NW_017353139.1:25559750-25560077	1.67745	0.964338	2.25222	0.938788	0.203351	0.515382
XR_001943411.1	XR_001943411.1	108811937	LOC108811937	uncharacterized LOC108811937%2C transcript variant X1	NW_017353139.1:25553936-25557001	0	0.126009	0	0.075358	0.163921	0
XR_001943412.1	XR_001943412.1	108811937	LOC108811937	uncharacterized LOC108811937%2C transcript variant X1	NW_017353139.1:25553936-25557001	0.960086	1.43421	0	1.57863	2.16103	1.66562
XR_001943410.1	XR_001943410.1	108811937	LOC108811937	uncharacterized LOC108811937%2C transcript variant X1	NW_017353139.1:25553936-25557001	0.169105	0	0.162838	0.041145	0.039008	0.410811
XR_001942441.1	XR_001942441.1	108805762	LOC108805762	uncharacterized LOC108805762	NW_017353139.1:25777770-25778592	0.244062	0	0.151879	0	0	0
XR_001942744.1	XR_001942744.1	108808616	LOC108808616	uncharacterized LOC108808616	NW_017353139.1:25785381-25786170	2.50598	3.86546	2.94996	1.96922	1.75095	1.25891
XR_001942452.1	XR_001942452.1	108805787	LOC108805787	uncharacterized LOC108805787%2C transcript variant X1	NW_017353139.1:25782466-25784416	3.28079	3.63829	1.74328	1.82214	0.449348	0.790745
XR_001942451.1	XR_001942451.1	108805787	LOC108805787	uncharacterized LOC108805787%2C transcript variant X1	NW_017353139.1:25782388-25784416	1.2553	0.874493	0.940456	0.001298	1.2744	0.852542
TCONS_00005768	108856789-AS1	108856789	LOC108856789	putative high mobility group B protein 11	NW_017353139.1:26045719-26046340	0.69776	1.52552	0.276276	0.237151	0.411596	0
XR_001948056.1	XR_001948056.1	108841096	LOC108841096	uncharacterized LOC108841096	NW_017353140.1:5083-5756	0.624462	1.23667	0.251214	0.631643	0.35179	0.406678
XR_001947795.1	XR_001947795.1	108839883	LOC108839883	uncharacterized LOC108839883%2C transcript variant X2	NW_017353140.1:542585-543696	1.60692	3.57165	1.93051	2.16785	2.0305	2.04631
XR_001947796.1	XR_001947796.1	108839883	LOC108839883	uncharacterized LOC108839883%2C transcript variant X2	NW_017353140.1:542583-543696	1.55688	0	0	0	0	0
XR_001946120.1	XR_001946120.1	108830026	LOC108830026	uncharacterized LOC108830026%2C transcript variant X2	NW_017353140.1:644934-647141	0	0	0	0	0	0
XR_001946121.1	XR_001946121.1	108830026	LOC108830026	uncharacterized LOC108830026%2C transcript variant X2	NW_017353140.1:644934-647141	0	0	0	0	0	0
XR_001946123.1	XR_001946123.1	108830026	LOC108830026	uncharacterized LOC108830026%2C transcript variant X2	NW_017353140.1:644934-647141	0	0.293407	0.624304	0	0	0.084956
XR_001946124.1	XR_001946124.1	108830026	LOC108830026	uncharacterized LOC108830026%2C transcript variant X2	NW_017353140.1:644934-647141	0	0	0	0	0	0
XR_001946125.1	XR_001946125.1	108830026	LOC108830026	uncharacterized LOC108830026%2C transcript variant X2	NW_017353140.1:644934-647141	0	0.411413	0	0	0	0
XR_001946132.1	XR_001946132.1	108830051	LOC108830051	uncharacterized LOC108830051%2C transcript variant X2	NW_017353140.1:646398-647148	0	0.055462	0	0	0	0
XR_001946126.1	XR_001946126.1	108830051	LOC108830051	uncharacterized LOC108830051%2C transcript variant X2	NW_017353140.1:646590-647148	0	0	0	0	0	0.081489
XR_001946119.1	XR_001946119.1	108830026	LOC108830026	uncharacterized LOC108830026%2C transcript variant X2	NW_017353140.1:644934-647141	0.046694	0.051691	0.094659	0.05102	0.202562	0.030204
XR_001946116.1	XR_001946116.1	108830026	LOC108830026	uncharacterized LOC108830026%2C transcript variant X2	NW_017353140.1:644934-647141	1.40992	0.202877	0.005241	0.138446	0	0.3205
XR_001945552.1	XR_001945552.1	108826812	LOC108826812	uncharacterized LOC108826812	NW_017353140.1:652749-653771	3.91925	3.85969	2.66712	2.42416	2.13438	1.69746
XR_001948070.1	XR_001948070.1	108841170	LOC108841170	uncharacterized LOC108841170	NW_017353140.1:816962-817563	0	0	0	0	0	0
XR_001948031.1	XR_001948031.1	108840971	LOC108840971	uncharacterized LOC108840971	NW_017353140.1:795478-796098	0.088552	0	0	0	0	0
XR_001947876.1	XR_001947876.1	108840432	LOC108840432	uncharacterized LOC108840432	NW_017353140.1:791159-792319	0.143072	0	0	0	0.063783	0
XR_001947756.1	XR_001947756.1	108839798	LOC108839798	uncharacterized LOC108839798%2C transcript variant X1	NW_017353140.1:758394-766446	0	0	0	0	0	0
XR_001947764.1	XR_001947764.1	108839798	LOC108839798	uncharacterized LOC108839798%2C transcript variant X1	NW_017353140.1:758394-766446	0	0.012214	0	0	0.011964	0.009543
XR_001947766.1	XR_001947766.1	108839798	LOC108839798	uncharacterized LOC108839798%2C transcript variant X1	NW_017353140.1:758394-766446	0	0	0	0	0	0
XR_001947769.1	XR_001947769.1	108839798	LOC108839798	uncharacterized LOC108839798%2C transcript variant X1	NW_017353140.1:758394-766446	0.243235	0.310393	0.055152	0.195457	0.124235	0.064219
XR_001947773.1	XR_001947773.1	108839798	LOC108839798	uncharacterized LOC108839798%2C transcript variant X1	NW_017353140.1:758394-766446	0.110263	0.033684	0	0.046586	0.015689	0.022824
XR_001947771.1	XR_001947771.1	108839798	LOC108839798	uncharacterized LOC108839798%2C transcript variant X1	NW_017353140.1:758394-766446	0.087546	0.023802	0.001117	0.055981	0	0
XR_001947772.1	XR_001947772.1	108839798	LOC108839798	uncharacterized LOC108839798%2C transcript variant X1	NW_017353140.1:758394-766446	0.04429	0	0	0	0.041301	0
XR_001947757.1	XR_001947757.1	108839798	LOC108839798	uncharacterized LOC108839798%2C transcript variant X1	NW_017353140.1:758394-766446	4.39362	1.66664	1.87302	0.545623	1.9448	1.17762
XR_001947758.1	XR_001947758.1	108839798	LOC108839798	uncharacterized LOC108839798%2C transcript variant X1	NW_017353140.1:758394-766446	0.245026	0.106849	0.004726	0.03118	0.083597	0.087006
XR_001947760.1	XR_001947760.1	108839798	LOC108839798	uncharacterized LOC108839798%2C transcript variant X1	NW_017353140.1:758394-766446	0.140866	0.041862	0.013944	0.020221	0.02287	0.013704
XR_001947763.1	XR_001947763.1	108839798	LOC108839798	uncharacterized LOC108839798%2C transcript variant X1	NW_017353140.1:758394-766446	0.126657	0.09445	0.047898	0.101022	0.094343	0.142028
XR_001947761.1	XR_001947761.1	108839798	LOC108839798	uncharacterized LOC108839798%2C transcript variant X1	NW_017353140.1:758394-766446	0.090544	0	0	0.057315	0.024605	0.003885
XR_001947759.1	XR_001947759.1	108839798	LOC108839798	uncharacterized LOC108839798%2C transcript variant X1	NW_017353140.1:758394-766446	0.053903	0	0	0	0	0.0183
XR_001947765.1	XR_001947765.1	108839798	LOC108839798	uncharacterized LOC108839798%2C transcript variant X1	NW_017353140.1:758394-766446	0.036553	0.022721	0.013847	0.057549	0.012294	0.0143
XR_001947767.1	XR_001947767.1	108839798	LOC108839798	uncharacterized LOC108839798%2C transcript variant X1	NW_017353140.1:758394-766446	0.013326	0.013355	0	0.029204	0.006187	0.009535
XR_001947770.1	XR_001947770.1	108839798	LOC108839798	uncharacterized LOC108839798%2C transcript variant X1	NW_017353140.1:758394-766446	0.010585	0.02253	0	0.052594	0	0.009832
XR_001947768.1	XR_001947768.1	108839798	LOC108839798	uncharacterized LOC108839798%2C transcript variant X1	NW_017353140.1:758394-766446	0.00978	0	0	0	0.015502	0
XR_001947762.1	XR_001947762.1	108839798	LOC108839798	uncharacterized LOC108839798%2C transcript variant X1	NW_017353140.1:758394-766446	0.107763	0.156806	0	0.102158	0.146673	0.038176
XR_001947775.1	XR_001947775.1	108839799	LOC108839799	uncharacterized LOC108839799%2C transcript variant X2	NW_017353140.1:766614-767877	0.150794	0	0	0.105377	0.172463	0
XR_001947774.1	XR_001947774.1	108839799	LOC108839799	uncharacterized LOC108839799%2C transcript variant X2	NW_017353140.1:766614-767877	0.028447	0.072839	0.237028	0.465592	0.636588	0.704945
XR_001947896.1	XR_001947896.1	108840500	LOC108840500	uncharacterized LOC108840500%2C transcript variant X2	NW_017353140.1:1023692-1024858	0	0.027137	0	0	0	0
XR_001947895.1	XR_001947895.1	108840500	LOC108840500	uncharacterized LOC108840500%2C transcript variant X2	NW_017353140.1:1023692-1027703	1.45582	0	0	0	0	0.06441
XR_001947894.1	XR_001947894.1	108840500	LOC108840500	uncharacterized LOC108840500%2C transcript variant X2	NW_017353140.1:1023692-1024858	0.420714	0	0	0	0	0.099158
XR_001948024.1	XR_001948024.1	108840923	LOC108840923	uncharacterized LOC108840923	NW_017353140.1:1077275-1080082	0	0	0	0	0	0
XR_001944289.1	XR_001944289.1	108820066	LOC108820066	uncharacterized LOC108820066	NW_017353140.1:1108428-1110314	0.065239	0.037422	0	0	0.107732	0.055746
XR_001948025.1	XR_001948025.1	108840933	LOC108840933	uncharacterized LOC108840933	NW_017353140.1:1092075-1094843	0	0	0	0	0	0
TCONS_00006011	LINC54	XLOC_004036	XLOC_004036	-	NW_017353140.1:1525884-1526565	1.25335	0.126988	0.130679	0.484747	0.201234	0.041334
XR_001948019.1	XR_001948019.1	108840912	LOC108840912	uncharacterized LOC108840912	NW_017353140.1:1988066-1989140	0.106894	0.03754	0.151307	0	0	0.010112
XR_001948102.1	XR_001948102.1	108841328	LOC108841328	uncharacterized LOC108841328	NW_017353140.1:2129228-2130130	0.114232	0	0	0	0	0
TCONS_00006057	LINC55	XLOC_004077	XLOC_004077	-	NW_017353140.1:2172836-2173128	0.504619	0.21676	0	1.16633	0.323508	0.320383
XR_001948115.1	XR_001948115.1	108841403	LOC108841403	uncharacterized LOC108841403%2C transcript variant X2	NW_017353140.1:2404786-2405661	0	0	0	0	0	0
XR_001948114.1	XR_001948114.1	108841403	LOC108841403	uncharacterized LOC108841403%2C transcript variant X2	NW_017353140.1:2405013-2405661	0.071204	0	0	0	0	0
XR_001944288.1	XR_001944288.1	108820047	LOC108820047	uncharacterized LOC108820047	NW_017353140.1:2453880-2454858	0.666504	0	0.466354	0.34157	1.13238	0.242424
TCONS_00010732	108831157-AS1	108831157	LOC108831157	uncharacterized protein At1g01500-like	NW_017353140.1:2572100-2573937	1.6206	0.734017	1.57384	0.252798	0.534778	0.627141
XR_001948347.1	XR_001948347.1	108843677	LOC108843677	uncharacterized LOC108843677	NW_017353140.1:2661684-2662117	0	0	0	0	0	0
XR_001948294.1	XR_001948294.1	108843042	LOC108843042	uncharacterized LOC108843042%2C transcript variant X2	NW_017353140.1:3311429-3312934	0	0	0	0	0	0
XR_001948295.1	XR_001948295.1	108843042	LOC108843042	uncharacterized LOC108843042%2C transcript variant X2	NW_017353140.1:3311127-3312934	0.192891	0.124834	0.051044	0	0.023581	0
XR_001948348.1	XR_001948348.1	108843692	LOC108843692	uncharacterized LOC108843692	NW_017353140.1:3272584-3273319	0	0	0	0	0	0
XR_001948054.1	XR_001948054.1	108841084	LOC108841084	uncharacterized LOC108841084	NW_017353140.1:3516253-3516849	0	0	0	0	0	0
XR_001948023.1	XR_001948023.1	108840922	LOC108840922	uncharacterized LOC108840922%2C transcript variant X1	NW_017353140.1:3546941-3548531	0	0	0	0	0	0
XR_001948022.1	XR_001948022.1	108840922	LOC108840922	uncharacterized LOC108840922%2C transcript variant X1	NW_017353140.1:3546941-3548539	0	0	0	0	0	0
XR_001948039.1	XR_001948039.1	108841020	LOC108841020	uncharacterized LOC108841020%2C transcript variant X2	NW_017353140.1:3543243-3545171	0.432773	0.027687	0.560373	0	0	0.247496
XR_001948040.1	XR_001948040.1	108841020	LOC108841020	uncharacterized LOC108841020%2C transcript variant X2	NW_017353140.1:3543243-3545171	0.201662	0.034384	0.272249	0.446751	0.435506	0.079359
XR_001948163.1	XR_001948163.1	108841633	LOC108841633	uncharacterized LOC108841633	NW_017353140.1:3656377-3656783	0	0	0	0	0	0
XR_001948162.1	XR_001948162.1	108841627	LOC108841627	uncharacterized LOC108841627	NW_017353140.1:3681383-3681789	0	0	0	0	0	0
XR_001947968.1	XR_001947968.1	108840735	LOC108840735	uncharacterized LOC108840735	NW_017353140.1:3865935-3866991	0.055223	0	0	0.034439	0	0.096762
XR_001948053.1	XR_001948053.1	108841083	LOC108841083	uncharacterized LOC108841083	NW_017353140.1:4203792-4204705	0.764196	0.850725	0.975633	0.130856	0.420729	0.08882
XR_001948323.1	XR_001948323.1	108843383	LOC108843383	uncharacterized LOC108843383	NW_017353140.1:4244943-4246729	0	0	0	0	0	0
XR_001948207.1	XR_001948207.1	108841840	LOC108841840	uncharacterized LOC108841840%2C transcript variant X1	NW_017353140.1:4536732-4538968	0.42297	0.182377	0	0	0	0
XR_001948206.1	XR_001948206.1	108841840	LOC108841840	uncharacterized LOC108841840%2C transcript variant X1	NW_017353140.1:4536732-4538968	0.636888	0.551499	0.243189	0.194935	0.371634	0.331649
XR_001948210.1	XR_001948210.1	108841857	LOC108841857	uncharacterized LOC108841857%2C transcript variant X1	NW_017353140.1:4550884-4552603	1.4116	0.422154	0.659442	0.406916	0.886559	0.439738
XR_001948209.1	XR_001948209.1	108841857	LOC108841857	uncharacterized LOC108841857%2C transcript variant X1	NW_017353140.1:4550884-4552609	0.718218	0.870547	0.489213	1.22674	0.657362	0.677182
XR_001947861.1	XR_001947861.1	108840341	LOC108840341	uncharacterized LOC108840341	NW_017353140.1:4636172-4636929	0.613741	0.408618	0.152168	0.14638	0.277166	0.720041
XR_001944539.1	XR_001944539.1	108821374	LOC108821374	uncharacterized LOC108821374%2C transcript variant X2	NW_017353140.1:5131114-5132907	0	0	0.881494	0.435826	0	0
XR_001944538.1	XR_001944538.1	108821374	LOC108821374	uncharacterized LOC108821374%2C transcript variant X2	NW_017353140.1:5131114-5132907	2.70213	2.2612	0.525138	0.456336	1.17751	1.03828
XR_001945424.1	XR_001945424.1	108826309	LOC108826309	uncharacterized LOC108826309%2C transcript variant X1	NW_017353140.1:5251469-5253294	0	0	0	0	0.644651	0.474245
XR_001945423.1	XR_001945423.1	108826309	LOC108826309	uncharacterized LOC108826309%2C transcript variant X1	NW_017353140.1:5251469-5253294	0.808283	0.446964	0.649041	1.46746	1.6274	1.98381
XR_001945417.1	XR_001945417.1	108826309	LOC108826309	uncharacterized LOC108826309%2C transcript variant X1	NW_017353140.1:5251469-5253294	0.648192	0.335081	0.035576	0.760801	0.910475	0.83209
TCONS_00006361	LINC56	XLOC_004282	XLOC_004282	-	NW_017353140.1:5622866-5623112	1.26331	0.816578	0.651883	0.173044	0.111127	0.057065
XR_001945938.1	XR_001945938.1	108829296	LOC108829296	uncharacterized LOC108829296%2C transcript variant X3	NW_017353140.1:5695026-5696987	0	0.028963	0	0	0.009075	0.010098
XR_001945937.1	XR_001945937.1	108829296	LOC108829296	uncharacterized LOC108829296%2C transcript variant X3	NW_017353140.1:5695027-5696987	0.597845	0.348271	0.912815	0.146519	0.553971	0.174104
XR_001945936.1	XR_001945936.1	108829296	LOC108829296	uncharacterized LOC108829296%2C transcript variant X3	NW_017353140.1:5695027-5696987	0.632437	0.452797	0.645648	0.4505	0.179772	0.259261
XR_001947749.1	XR_001947749.1	108839766	LOC108839766	uncharacterized LOC108839766%2C transcript variant X3	NW_017353140.1:5771873-5773755	2.98288	1.68874	1.32428	1.63305	1.87052	2.19512
XR_001947750.1	XR_001947750.1	108839766	LOC108839766	uncharacterized LOC108839766%2C transcript variant X3	NW_017353140.1:5771873-5773754	2.18003	1.92297	0.214514	1.01364	1.91436	0.664118
XR_001947751.1	XR_001947751.1	108839766	LOC108839766	uncharacterized LOC108839766%2C transcript variant X3	NW_017353140.1:5771873-5773755	0.913278	1.06518	0.255812	0.336642	1.00527	0.754488
XR_001947826.1	XR_001947826.1	108840158	LOC108840158	uncharacterized LOC108840158%2C transcript variant X1	NW_017353140.1:5839697-5840857	0.829606	0.730292	1.00773	0.45586	0.723485	0.787801
XR_001947827.1	XR_001947827.1	108840158	LOC108840158	uncharacterized LOC108840158%2C transcript variant X1	NW_017353140.1:5839697-5840857	0.817393	0.558805	0.783426	0.477777	0.754105	0
XR_001947825.1	XR_001947825.1	108840158	LOC108840158	uncharacterized LOC108840158%2C transcript variant X1	NW_017353140.1:5839697-5840857	0.79766	0.198468	0.374047	0.228304	0.374599	0.943922
XR_001947817.1	XR_001947817.1	108840008	LOC108840008	uncharacterized LOC108840008	NW_017353140.1:5890021-5891263	1.36557	0.732363	0.361793	1.40124	1.62712	1.11485
XR_001947715.1	XR_001947715.1	108839707	LOC108839707	uncharacterized LOC108839707%2C transcript variant X2	NW_017353140.1:5950664-5952162	0	0.417417	0	0.231531	0.06441	0.100752
XR_001948104.1	XR_001948104.1	108841332	LOC108841332	uncharacterized LOC108841332	NW_017353140.1:5973438-5974548	0	0.135457	0	0.239953	0.162357	0
XR_001947712.1	XR_001947712.1	108839707	LOC108839707	uncharacterized LOC108839707%2C transcript variant X2	NW_017353140.1:5950664-5952162	1.68375	1.67244	0.476344	0.91671	1.03942	0.295877
XR_001947713.1	XR_001947713.1	108839707	LOC108839707	uncharacterized LOC108839707%2C transcript variant X2	NW_017353140.1:5950664-5952162	1.61752	0.736743	0.448694	1.11471	0.867427	0.609884
XR_001947714.1	XR_001947714.1	108839707	LOC108839707	uncharacterized LOC108839707%2C transcript variant X2	NW_017353140.1:5950664-5952162	1.46285	0.464645	0.415845	0.401325	1.00496	0.9649
XR_001947711.1	XR_001947711.1	108839707	LOC108839707	uncharacterized LOC108839707%2C transcript variant X2	NW_017353140.1:5950664-5952162	1.04304	0.682897	0.243262	0.922491	1.58565	0.811715
XR_001947716.1	XR_001947716.1	108839707	LOC108839707	uncharacterized LOC108839707%2C transcript variant X2	NW_017353140.1:5950664-5952162	0.187612	0	0	0	0.203871	0
XR_001947709.1	XR_001947709.1	108839707	LOC108839707	uncharacterized LOC108839707%2C transcript variant X2	NW_017353140.1:5950664-5952162	1.9596	1.1087	0.486966	1.62089	1.58999	0.471616
XR_001947710.1	XR_001947710.1	108839707	LOC108839707	uncharacterized LOC108839707%2C transcript variant X2	NW_017353140.1:5950664-5952162	0.793515	0.462206	0.086452	0.730269	1.52177	1.81969
TCONS_00011022	LINC88	XLOC_007423	XLOC_007423	-	NW_017353140.1:5984218-5984669	1.69956	1.83813	0.22215	0.357603	0.449172	0.278781
XR_001947972.1	XR_001947972.1	108840762	LOC108840762	uncharacterized LOC108840762	NW_017353140.1:6174895-6175449	0	0	0	0.141343	0	0
XR_001944300.1	XR_001944300.1	108820348	LOC108820348	uncharacterized LOC108820348%2C transcript variant X2	NW_017353140.1:6265355-6267082	3.94427	3.20776	1.59507	1.01172	1.7541	0.781507
XR_001944301.1	XR_001944301.1	108820348	LOC108820348	uncharacterized LOC108820348%2C transcript variant X2	NW_017353140.1:6265355-6267083	0.835322	0.853108	0.224342	0.000403	0.362499	1.32819
XR_001944551.1	XR_001944551.1	108821459	LOC108821459	uncharacterized LOC108821459%2C transcript variant X1	NW_017353140.1:6320445-6322672	0.793511	0.549451	0.311255	0	0.224451	0.071747
XR_001944552.1	XR_001944552.1	108821459	LOC108821459	uncharacterized LOC108821459%2C transcript variant X1	NW_017353140.1:6320445-6322673	0.553083	0.416254	0.332439	0.115792	0.223942	0.225827
XR_001944550.1	XR_001944550.1	108821459	LOC108821459	uncharacterized LOC108821459%2C transcript variant X1	NW_017353140.1:6320445-6322674	1.67244	1.48848	0.681968	1.35332	1.13425	0.601727
TCONS_00011073	LINC89	XLOC_007457	XLOC_007457	-	NW_017353140.1:6351009-6351612	0.507909	0.641257	0.231168	1.68523	1.21669	0.679545
XR_001948205.1	XR_001948205.1	108841830	LOC108841830	uncharacterized LOC108841830	NW_017353140.1:6457678-6460147	0.759966	0.41699	0.680225	0.18547	0.237941	0.355444
XR_001945820.1	XR_001945820.1	108828736	LOC108828736	uncharacterized LOC108828736%2C transcript variant X2	NW_017353140.1:6533218-6535768	0	0	0	0	0	0
XR_001945821.1	XR_001945821.1	108828736	LOC108828736	uncharacterized LOC108828736%2C transcript variant X2	NW_017353140.1:6533443-6535768	0	0	0	0	0	0
XR_001945818.1	XR_001945818.1	108828736	LOC108828736	uncharacterized LOC108828736%2C transcript variant X2	NW_017353140.1:6533218-6535768	0.026843	0	0	0	0	0.036983
XR_001948238.1	XR_001948238.1	108842202	LOC108842202	uncharacterized LOC108842202%2C transcript variant X2	NW_017353140.1:6590682-6592080	0	0	0	0	0	0
XR_001948237.1	XR_001948237.1	108842202	LOC108842202	uncharacterized LOC108842202%2C transcript variant X2	NW_017353140.1:6590698-6592080	0	0	0	0	0	0
XR_001948030.1	XR_001948030.1	108840963	LOC108840963	uncharacterized LOC108840963	NW_017353140.1:6688007-6688637	0.434012	0.322711	0.269356	0.402441	0.417031	0.386075
TCONS_00006433	108829995-AS1	108829995	LOC108829995	zinc finger protein CONSTANS-LIKE 6-like	NW_017353140.1:6541993-6542440	0.873638	1.09997	1.58993	1.16593	0.478711	0.246242
TCONS_00011110	LINC90	XLOC_007480	XLOC_007480	-	NW_017353140.1:6894766-6895026	0.565229	0.216791	0	0.401717	1.23044	0.752811
TCONS_00006452	LINC57	XLOC_004345	XLOC_004345	-	NW_017353140.1:6894365-6894687	0.634426	0.497379	0.0233	1.76391	2.43984	0.864219
XR_001944899.1	XR_001944899.1	108822688	LOC108822688	uncharacterized LOC108822688%2C transcript variant X2	NW_017353140.1:6932717-6934957	0.800674	0.33099	0.569667	0	0	0.636047
XR_001944900.1	XR_001944900.1	108822688	LOC108822688	uncharacterized LOC108822688%2C transcript variant X2	NW_017353140.1:6932718-6934957	0.722038	0.309532	0.83596	0.522631	0.532612	0
XR_001944897.1	XR_001944897.1	108822688	LOC108822688	uncharacterized LOC108822688%2C transcript variant X2	NW_017353140.1:6932716-6934957	0.75761	0.845536	0	0.611722	1.6234	0.649692
XR_001944898.1	XR_001944898.1	108822688	LOC108822688	uncharacterized LOC108822688%2C transcript variant X2	NW_017353140.1:6932706-6934957	0.020667	0.224482	0.082645	0.237282	0.365252	0.272981
XR_001948349.1	XR_001948349.1	108843712	LOC108843712	uncharacterized LOC108843712	NW_017353140.1:7062445-7063023	1.63854	2.01043	2.21476	1.20157	0.811772	0.380577
XR_001947971.1	XR_001947971.1	108840757	LOC108840757	uncharacterized LOC108840757	NW_017353140.1:7263163-7266732	0	0	0	0	0	0
XR_001947831.1	XR_001947831.1	108840188	LOC108840188	uncharacterized LOC108840188	NW_017353140.1:7275114-7277597	0	0	0	0	0	0
XR_001948093.1	XR_001948093.1	108841277	LOC108841277	uncharacterized LOC108841277	NW_017353140.1:7440478-7442878	0	0	0	0	0	0
XR_001947883.1	XR_001947883.1	108840472	LOC108840472	uncharacterized LOC108840472%2C transcript variant X3	NW_017353140.1:7237825-7240211	0.462974	0	0	0	0.293343	0
XR_001947882.1	XR_001947882.1	108840472	LOC108840472	uncharacterized LOC108840472%2C transcript variant X3	NW_017353140.1:7237825-7240206	0.120484	0.012565	0.176721	0.004305	0	0.007597
XR_001947881.1	XR_001947881.1	108840472	LOC108840472	uncharacterized LOC108840472%2C transcript variant X3	NW_017353140.1:7237825-7240206	0.931091	0.979118	0.30387	0.83439	0.260897	0.372583
TCONS_00006484	LINC58	XLOC_004363	XLOC_004363	-	NW_017353140.1:7248624-7249016	4.43973	0.036973	0	0	0	0.097792
XR_001948055.1	XR_001948055.1	108841092	LOC108841092	uncharacterized LOC108841092	NW_017353140.1:7252418-7253256	0.48035	0.038491	0	0.020067	0	0
TCONS_00006498	LINC59	XLOC_004374	XLOC_004374	-	NW_017353140.1:7444108-7444662	1.47103	1.5334	2.41147	1.63525	1.4236	0.736561
XR_001947943.1	XR_001947943.1	108840640	LOC108840640	uncharacterized LOC108840640%2C transcript variant X2	NW_017353140.1:7499287-7501673	0.278463	0	0	0	0	0
XR_001947942.1	XR_001947942.1	108840640	LOC108840640	uncharacterized LOC108840640%2C transcript variant X2	NW_017353140.1:7499287-7501668	0.596465	0.21419	0.287845	0.365968	0.508881	0.26929
XR_001947983.1	XR_001947983.1	108840786	LOC108840786	uncharacterized LOC108840786%2C transcript variant X2	NW_017353140.1:7576724-7577058	0	0	0	0	0	0
XR_001947984.1	XR_001947984.1	108840786	LOC108840786	uncharacterized LOC108840786%2C transcript variant X2	NW_017353140.1:7576724-7577144	0.075197	0	0	0	0	0
XR_001948282.1	XR_001948282.1	108842820	LOC108842820	uncharacterized LOC108842820%2C transcript variant X2	NW_017353140.1:7635559-7636876	0	0	0	0	0	0
XR_001948281.1	XR_001948281.1	108842820	LOC108842820	uncharacterized LOC108842820%2C transcript variant X2	NW_017353140.1:7635628-7636876	0	0	0	0	0	0
TCONS_00011181	LINC91	XLOC_007531	XLOC_007531	-	NW_017353140.1:7843463-7843684	1.75273	1.55475	0	0.302807	0.223927	0.095024
TCONS_00006544	LINC60	XLOC_004404	XLOC_004404	-	NW_017353140.1:7892605-7893547	22.366	16.6832	14.1129	1.70257	1.95356	2.16412
XR_001948074.1	XR_001948074.1	108841176	LOC108841176	uncharacterized LOC108841176	NW_017353140.1:8528467-8530055	0.739614	0.489053	0.594947	0.291419	0.189967	0.160927
XR_001945691.1	XR_001945691.1	108827534	LOC108827534	uncharacterized LOC108827534	NW_017353140.1:8559015-8559627	3.88819	3.7934	1.62174	3.37825	2.87532	2.71013
XR_001947755.1	XR_001947755.1	108839787	LOC108839787	uncharacterized LOC108839787	NW_017353140.1:8903640-8904894	0.203323	0.077771	0.076742	0	0	0
XR_001947754.1	XR_001947754.1	108839786	LOC108839786	uncharacterized LOC108839786	NW_017353140.1:8907333-8908587	0.1568	0.062113	0	0	0	0.121306
XR_001947941.1	XR_001947941.1	108840631	LOC108840631	uncharacterized LOC108840631%2C transcript variant X2	NW_017353140.1:8910140-8911497	0.016871	0.020941	0	0.031969	0.063423	0.030049
XR_001947940.1	XR_001947940.1	108840631	LOC108840631	uncharacterized LOC108840631%2C transcript variant X2	NW_017353140.1:8910140-8911460	0.336049	0.051767	0	0	0	0
XR_001945955.1	XR_001945955.1	108829323	LOC108829323	uncharacterized LOC108829323	NW_017353140.1:8691070-8692630	0.116403	0	0	0	0.043941	0
TCONS_00006613	LINC61	XLOC_004449	XLOC_004449	-	NW_017353140.1:8702909-8705368	2.10553	0	0	0	0	0
TCONS_00011242	LINC92	XLOC_007567	XLOC_007567	-	NW_017353140.1:8702880-8703300	2.49248	0	0	0.017874	0	0
TCONS_00006615	LINC62	XLOC_004451	XLOC_004451	-	NW_017353140.1:8858236-8858933	128.684	20.6451	80.4803	23.5573	18.438	10.3239
TCONS_00006616	LINC63	XLOC_004452	XLOC_004452	-	NW_017353140.1:8861424-8862032	4.17822	0.053329	0	0	0	0
TCONS_00011244	LINC93	XLOC_007569	XLOC_007569	-	NW_017353140.1:8865555-8865901	2.90999	0.166389	0	0	0	0
TCONS_00006632	LINC64	XLOC_004464	XLOC_004464	-	NW_017353140.1:9057054-9057322	1.74243	0	0	0	0.050679	0
TCONS_00006634	LINC65	XLOC_004465	XLOC_004465	-	NW_017353140.1:9058089-9060354	1.34682	0	0	0	0	0
XR_001948002.1	XR_001948002.1	108840843	LOC108840843	uncharacterized LOC108840843	NW_017353140.1:9309689-9310571	0	0	0	0	0.01518	0
TCONS_00011274	LINC95	XLOC_007591	XLOC_007591	-	NW_017353140.1:9322957-9323429	2.23016	1.69834	0.277606	0.564241	0.228832	0.7118
TCONS_00011275	LINC96	XLOC_007592	XLOC_007592	-	NW_017353140.1:9324147-9325116	4.63493	3.48843	1.34644	1.3246	1.37543	1.87274
TCONS_00011319	LINC97	XLOC_007618	XLOC_007618	-	NW_017353140.1:9773457-9773935	10.5035	7.35796	3.66561	7.28804	8.32706	8.25413
TCONS_00006704	LINC66	XLOC_004511	XLOC_004511	-	NW_017353140.1:9944213-9945052	0.507954	0.599251	0.247445	1.31604	1.28408	1.00566
XR_001947797.1	XR_001947797.1	108839887	LOC108839887	uncharacterized LOC108839887	NW_017353140.1:9954170-9955043	2.31646	1.22067	1.37114	0.889281	0.722678	0.352961
XR_001947959.1	XR_001947959.1	108840695	LOC108840695	uncharacterized LOC108840695%2C transcript variant X3	NW_017353140.1:9996509-9998152	0	0	0	0	0.020791	0
XR_001947960.1	XR_001947960.1	108840695	LOC108840695	uncharacterized LOC108840695%2C transcript variant X3	NW_017353140.1:9996509-9998152	0	0	0	0	0	0
XR_001947961.1	XR_001947961.1	108840695	LOC108840695	uncharacterized LOC108840695%2C transcript variant X3	NW_017353140.1:9996509-9998152	0	0	0	0	0	0
XR_001948043.1	XR_001948043.1	108841042	LOC108841042	uncharacterized LOC108841042	NW_017353140.1:10547058-10548291	2.87224	1.24508	0.832342	0.416528	0.579327	0.276772
XR_001948107.1	XR_001948107.1	108841351	LOC108841351	uncharacterized LOC108841351	NW_017353140.1:10646211-10650372	0	0	0	0	0	0.105457
XR_001947874.1	XR_001947874.1	108840423	LOC108840423	uncharacterized LOC108840423%2C transcript variant X5	NW_017353140.1:10604568-10608164	1.06127	0.346775	1.28839	0.279859	0.14659	0.569313
XR_001947872.1	XR_001947872.1	108840423	LOC108840423	uncharacterized LOC108840423%2C transcript variant X5	NW_017353140.1:10604568-10608135	0.556867	0.384147	0.584521	0.228361	0	0.165377
XR_001947871.1	XR_001947871.1	108840423	LOC108840423	uncharacterized LOC108840423%2C transcript variant X5	NW_017353140.1:10604568-10608163	0.311144	0.341339	0	0.221595	0.619799	0
XR_001947873.1	XR_001947873.1	108840423	LOC108840423	uncharacterized LOC108840423%2C transcript variant X5	NW_017353140.1:10604568-10608164	0.28418	0.476834	0.31106	0.384913	0.481376	0.633507
XR_001947875.1	XR_001947875.1	108840423	LOC108840423	uncharacterized LOC108840423%2C transcript variant X5	NW_017353140.1:10604568-10608164	0.228808	0.442004	0.195875	0	0	0
XR_001948095.1	XR_001948095.1	108841294	LOC108841294	uncharacterized LOC108841294	NW_017353140.1:10436745-10437702	1.54323	1.54762	0.573528	0.246868	0.956154	0.257388
TCONS_00006733	LINC67	XLOC_004530	XLOC_004530	-	NW_017353140.1:10484854-10485338	1.83556	0.029761	0	0.046236	0	0
TCONS_00011361	LINC98	XLOC_007652	XLOC_007652	-	NW_017353140.1:10494595-10496824	2.36424	2.13449	0.859173	1.28682	1.27774	1.35594
XR_001948100.1	XR_001948100.1	108841322	LOC108841322	uncharacterized LOC108841322	NW_017353140.1:10701876-10702997	0.43435	0.370653	0.372496	0.248272	0.250709	0.243596
XR_001947747.1	XR_001947747.1	108839765	LOC108839765	uncharacterized LOC108839765%2C transcript variant X3	NW_017353140.1:11066495-11068478	0	0	0	0	0	0
XR_001947748.1	XR_001947748.1	108839765	LOC108839765	uncharacterized LOC108839765%2C transcript variant X3	NW_017353140.1:11066495-11068478	0	0	0	0	0	0
XR_001947746.1	XR_001947746.1	108839765	LOC108839765	uncharacterized LOC108839765%2C transcript variant X3	NW_017353140.1:11066495-11068473	2.00513	1.88392	1.21631	0.750736	1.14544	1.06154
XR_001947792.1	XR_001947792.1	108839856	LOC108839856	uncharacterized LOC108839856	NW_017353140.1:11228199-11228809	0	0	0	0	0	0
XR_001947987.1	XR_001947987.1	108840810	LOC108840810	uncharacterized LOC108840810	NW_017353140.1:11377824-11378379	0.040389	0	0	0	0	0
XR_001948011.1	XR_001948011.1	108840873	LOC108840873	uncharacterized LOC108840873	NW_017353140.1:11417824-11418489	0	0	0	0	0	0
XR_001948272.1	XR_001948272.1	108842653	LOC108842653	uncharacterized LOC108842653	NW_017353140.1:11468216-11469173	0.96552	1.20062	0.355412	0.540045	0.588014	0.538626
TCONS_00011424	108833558-AS1	108833558	LOC108833558	uncharacterized LOC108833558	NW_017353140.1:11407656-11416846	3.30912	2.16125	0	0.634442	1.59689	1.45508
TCONS_00011425	108833558-AS2	108833558	LOC108833558	uncharacterized LOC108833558	NW_017353140.1:11407694-11416846	1.38572	0.724458	0.078485	0.966501	0.750632	0.500367
TCONS_00006801	LINC68	XLOC_004576	XLOC_004576	-	NW_017353140.1:11515083-11515966	9.68676	6.01527	6.60246	5.16946	5.2571	4.47679
XR_001947850.1	XR_001947850.1	108840301	LOC108840301	uncharacterized LOC108840301%2C transcript variant X2	NW_017353140.1:11525254-11527117	0	0	0	0	0	0
XR_001947851.1	XR_001947851.1	108840301	LOC108840301	uncharacterized LOC108840301%2C transcript variant X2	NW_017353140.1:11525254-11527117	0.073368	0	0	0	0	0
TCONS_00011465	LINC99	XLOC_007715	XLOC_007715	-	NW_017353140.1:11871740-11872140	4.77563	2.0286	2.27916	5.56078	8.34658	5.26157
XR_001946164.1	XR_001946164.1	108830255	LOC108830255	uncharacterized LOC108830255	NW_017353140.1:12139914-12141007	0.238143	0.207074	0.030701	0.139699	0.056949	0.2849
XR_001948180.1	XR_001948180.1	108841711	LOC108841711	uncharacterized LOC108841711	NW_017353140.1:12203090-12203610	0	0	0	0	0	0
XR_001948181.1	XR_001948181.1	108841712	LOC108841712	uncharacterized LOC108841712	NW_017353140.1:12208198-12208718	0	0	0	0	0	0
XR_001948088.1	XR_001948088.1	108841251	LOC108841251	uncharacterized LOC108841251%2C transcript variant X2	NW_017353140.1:12248497-12250027	0	0	0	0	0	0
XR_001948085.1	XR_001948085.1	108841245	LOC108841245	uncharacterized LOC108841245%2C transcript variant X2	NW_017353140.1:12255961-12257491	0	0	0.055872	0	0	0
XR_001948086.1	XR_001948086.1	108841245	LOC108841245	uncharacterized LOC108841245%2C transcript variant X2	NW_017353140.1:12255961-12257491	0	0	0	0	0	0
XR_001948087.1	XR_001948087.1	108841251	LOC108841251	uncharacterized LOC108841251%2C transcript variant X2	NW_017353140.1:12248497-12250027	0.05275	0	0	0	0	0
XR_001948214.1	XR_001948214.1	108841942	LOC108841942	uncharacterized LOC108841942	NW_017353140.1:12306339-12307497	1.00492	0.478995	0.59519	0.181398	0.239327	0.186453
XR_001948218.1	XR_001948218.1	108841978	LOC108841978	uncharacterized LOC108841978%2C transcript variant X2	NW_017353140.1:12314168-12317223	0	0.324328	0	0.166801	0.419294	0
XR_001948217.1	XR_001948217.1	108841978	LOC108841978	uncharacterized LOC108841978%2C transcript variant X2	NW_017353140.1:12314170-12317222	2.07983	1.01406	0.623709	1.06526	0.919388	1.04999
XR_001948219.1	XR_001948219.1	108841978	LOC108841978	uncharacterized LOC108841978%2C transcript variant X2	NW_017353140.1:12314168-12317223	0.211581	0	0.029908	0.087175	0.002839	0.000369
XR_001947889.1	XR_001947889.1	108840488	LOC108840488	uncharacterized LOC108840488	NW_017353140.1:12402361-12403144	1.07725	0.247674	0.790961	0.559238	0.306595	0.464335
TCONS_00011513	LINC100	XLOC_007755	XLOC_007755	-	NW_017353140.1:12603852-12604085	2.01593	0.173129	0.464657	0	0.08778	0
TCONS_00006862	108841204-AS1	108841204	LOC108841204	putative beta-glucosidase 41%2C transcript variant X1	NW_017353140.1:12628351-12631913	0.763175	0.615612	0.184174	1.67275	1.71946	1.74442
XR_001948339.1	XR_001948339.1	108843583	LOC108843583	uncharacterized LOC108843583%2C transcript variant X2	NW_017353140.1:13109638-13112165	0	0	0	0	0	0
XR_001948340.1	XR_001948340.1	108843583	LOC108843583	uncharacterized LOC108843583%2C transcript variant X2	NW_017353140.1:13109638-13112165	0	0	0	0	0	0
TCONS_00006880	LINC69	XLOC_004637	XLOC_004637	-	NW_017353140.1:13172204-13172550	8.39216	7.13491	3.68434	4.82249	4.778	3.99573
XR_001947812.1	XR_001947812.1	108839958	LOC108839958	uncharacterized LOC108839958	NW_017353140.1:12940428-12941667	1.11075	0.903033	0.776705	0.74999	0.396078	0.690002
XR_001947752.1	XR_001947752.1	108839771	LOC108839771	uncharacterized LOC108839771	NW_017353140.1:12949830-12954491	0.203805	0.037314	0.148453	0.01034	0	0.019368
TCONS_00006867	108839995-AS1	108839995	LOC108839995	MLO-like protein 1	NW_017353140.1:12724926-12789556	4.29377	1.90401	1.30112	1.5196	1.41845	2.09343
XR_001947753.1	XR_001947753.1	108839772	LOC108839772	uncharacterized LOC108839772	NW_017353140.1:12954575-12955728	0.796124	0.250219	1.33764	0.146116	0	0.091229
TCONS_00006883	LINC70	XLOC_004640	XLOC_004640	-	NW_017353140.1:13317807-13318074	0.847373	0.264987	0.49254	3.46786	0.950447	0.103082
XR_001947703.1	XR_001947703.1	108839656	LOC108839656	uncharacterized LOC108839656%2C transcript variant X4	NW_017353140.1:13368172-13371111	0	0	0	0	0	0
XR_001947704.1	XR_001947704.1	108839656	LOC108839656	uncharacterized LOC108839656%2C transcript variant X4	NW_017353140.1:13368172-13371111	0	0	0	0	0	0
XR_001947705.1	XR_001947705.1	108839656	LOC108839656	uncharacterized LOC108839656%2C transcript variant X4	NW_017353140.1:13366322-13371111	0.338556	0.412362	0.126113	0.303262	0.35052	0.341579
XR_001947702.1	XR_001947702.1	108839656	LOC108839656	uncharacterized LOC108839656%2C transcript variant X4	NW_017353140.1:13368172-13371111	0.514099	0.494608	0	0.224141	0.416458	0
XR_001947706.1	XR_001947706.1	108839656	LOC108839656	uncharacterized LOC108839656%2C transcript variant X4	NW_017353140.1:13368172-13371111	0.026626	0.012146	0.101006	0.117246	0.033419	0.233518
XR_001948215.1	XR_001948215.1	108841950	LOC108841950	uncharacterized LOC108841950	NW_017353140.1:13445954-13447037	1.40312	0.989684	1.25096	0.7614	0.57338	0.346525
XR_001947955.1	XR_001947955.1	108840677	LOC108840677	uncharacterized LOC108840677%2C transcript variant X3	NW_017353140.1:13512203-13514000	0	0	0	0	0	0
XR_001947956.1	XR_001947956.1	108840677	LOC108840677	uncharacterized LOC108840677%2C transcript variant X3	NW_017353140.1:13512203-13514000	0	0	0	0	0	0
XR_001947957.1	XR_001947957.1	108840677	LOC108840677	uncharacterized LOC108840677%2C transcript variant X3	NW_017353140.1:13512203-13514000	0	0	0	0	0	0
XR_001948233.1	XR_001948233.1	108842133	LOC108842133	uncharacterized LOC108842133%2C transcript variant X2	NW_017353140.1:13497129-13498036	0	0	0	0	0	0
XR_001948234.1	XR_001948234.1	108842133	LOC108842133	uncharacterized LOC108842133%2C transcript variant X2	NW_017353140.1:13497141-13498811	0.136164	0.107318	0.127125	0	0	0
XR_001948235.1	XR_001948235.1	108842134	LOC108842134	uncharacterized LOC108842134	NW_017353140.1:13501809-13503598	0.077195	0.280414	0.21914	0.037783	0	0
TCONS_00006909	LINC71	XLOC_004655	XLOC_004655	-	NW_017353140.1:13571766-13572213	33.2236	24.6398	7.49288	28.9065	29.3473	31.4516
TCONS_00011605	LINC101	XLOC_007812	XLOC_007812	-	NW_017353140.1:13723880-13724178	1.24155	0.814884	1.31117	0.201337	0.221238	0.271214
XR_001948006.1	XR_001948006.1	108840850	LOC108840850	uncharacterized LOC108840850%2C transcript variant X1	NW_017353140.1:13731618-13734060	0	0	0	0	0	0
XR_001948004.1	XR_001948004.1	108840850	LOC108840850	uncharacterized LOC108840850%2C transcript variant X1	NW_017353140.1:13731652-13734060	0	0	0	0	0	0
XR_001948005.1	XR_001948005.1	108840850	LOC108840850	uncharacterized LOC108840850%2C transcript variant X1	NW_017353140.1:13731653-13734060	0	0	0	0	0	0
XR_001948003.1	XR_001948003.1	108840850	LOC108840850	uncharacterized LOC108840850%2C transcript variant X1	NW_017353140.1:13731618-13734060	0.062264	0	0	0	0	0
XR_001947887.1	XR_001947887.1	108840486	LOC108840486	uncharacterized LOC108840486%2C transcript variant X2	NW_017353140.1:13760513-13766179	0	0	0	0	0	0
XR_001947888.1	XR_001947888.1	108840486	LOC108840486	uncharacterized LOC108840486%2C transcript variant X2	NW_017353140.1:13760513-13766175	1.65462	0.918547	1.03517	0.740729	1.09114	0
XR_001947886.1	XR_001947886.1	108840486	LOC108840486	uncharacterized LOC108840486%2C transcript variant X2	NW_017353140.1:13760513-13766175	0.295729	0.390884	0.232551	0.378718	0.639706	1.13249
TCONS_00006952	LINC74	XLOC_004684	XLOC_004684	-	NW_017353140.1:14271495-14272491	1.25427	0	0	0.157509	0	0
TCONS_00006950	LINC72	XLOC_004683	XLOC_004683	-	NW_017353140.1:14242929-14245383	3.23385	0.024437	0	0	0	0
TCONS_00006951	LINC73	XLOC_004683	XLOC_004683	-	NW_017353140.1:14243722-14246640	12.5645	0.221474	0	0.104695	0	0.118347
TCONS_00011619	LINC102	XLOC_007824	XLOC_007824	-	NW_017353140.1:14243630-14246635	4.80783	0	0	0.028289	0	0
TCONS_00006958	LINC75	XLOC_004690	XLOC_004690	-	NW_017353140.1:14468052-14468479	2.62252	2.14513	0.616826	2.93193	2.47996	1.53815
TCONS_00011639	LINC103	XLOC_007841	XLOC_007841	-	NW_017353140.1:14723947-14724174	0.092297	3.36673	0	2.72396	3.7958	4.1951
XR_001948097.1	XR_001948097.1	108841307	LOC108841307	uncharacterized LOC108841307	NW_017353140.1:15123723-15125821	0	0	0	0	0	0
XR_001948096.1	XR_001948096.1	108841301	LOC108841301	uncharacterized LOC108841301	NW_017353140.1:15138481-15140579	0	0	0	0	0	0
XR_001947862.1	XR_001947862.1	108840369	LOC108840369	uncharacterized LOC108840369	NW_017353140.1:15022374-15023029	7.09633	7.13313	1.63341	4.52185	6.26454	4.74037
TCONS_00011678	LINC104	XLOC_007871	XLOC_007871	-	NW_017353140.1:16011146-16011419	2.04884	0.601252	1.36539	0.582957	0.296521	0.810374
XR_001947832.1	XR_001947832.1	108840196	LOC108840196	uncharacterized LOC108840196	NW_017353140.1:16007983-16008605	4.96089	4.23195	2.91863	3.0131	2.93169	2.94162
XR_001948152.1	XR_001948152.1	108841570	LOC108841570	uncharacterized LOC108841570	NW_017353140.1:16093167-16093881	1.88008	2.04576	1.24439	1.64508	1.25567	0.461115
XR_001948151.1	XR_001948151.1	108841567	LOC108841567	uncharacterized LOC108841567	NW_017353140.1:16145156-16145870	1.61943	0.507472	0	0	0.811705	0.398397
XR_001948094.1	XR_001948094.1	108841291	LOC108841291	uncharacterized LOC108841291	NW_017353140.1:16386057-16387196	0	0.074149	0.026508	0	0	0
XR_001948045.1	XR_001948045.1	108841054	LOC108841054	uncharacterized LOC108841054	NW_017353140.1:16538302-16539743	0.245458	0.118995	0.187487	0.119954	0.167445	0.046028
TCONS_00007050	LINC76	XLOC_004753	XLOC_004753	-	NW_017353140.1:16625204-16626184	1.18596	0.836334	0.614441	0.957307	1.15673	1.14589
XR_001944303.1	XR_001944303.1	108820410	LOC108820410	uncharacterized LOC108820410%2C transcript variant X6	NW_017353140.1:16808718-16810514	0	0.221106	0	0	0.139697	0
XR_001948032.1	XR_001948032.1	108840983	LOC108840983	uncharacterized LOC108840983	NW_017353140.1:16831937-16832894	3.77679	2.57767	2.36345	2.11622	1.0825	1.75532
XR_001944304.1	XR_001944304.1	108820410	LOC108820410	uncharacterized LOC108820410%2C transcript variant X6	NW_017353140.1:16808719-16810514	0.466933	0.483173	0.238874	0.309071	0.25493	0.668027
XR_001944302.1	XR_001944302.1	108820410	LOC108820410	uncharacterized LOC108820410%2C transcript variant X6	NW_017353140.1:16808720-16810514	1.05343	0.546208	0.555178	0.242261	0.270131	0.278969
XR_001944306.1	XR_001944306.1	108820410	LOC108820410	uncharacterized LOC108820410%2C transcript variant X6	NW_017353140.1:16808720-16810514	0.614543	0.570085	0.429087	0.329528	0.199107	0.511611
XR_001944305.1	XR_001944305.1	108820410	LOC108820410	uncharacterized LOC108820410%2C transcript variant X6	NW_017353140.1:16808719-16810514	0.52934	0.539821	1.00837	0.295022	0.281035	0.180794
XR_001944307.1	XR_001944307.1	108820410	LOC108820410	uncharacterized LOC108820410%2C transcript variant X6	NW_017353140.1:16808717-16810514	0.202758	0.151329	0.317794	0.443339	0.083394	0.086253
XR_001945082.1	XR_001945082.1	108823640	LOC108823640	uncharacterized LOC108823640	NW_017353140.1:16839362-16840275	127.165	94.3447	68.1294	47.7806	57.2759	51.4094
XR_001947905.1	XR_001947905.1	108840544	LOC108840544	uncharacterized LOC108840544	NW_017353140.1:16879548-16884258	0	0	0	0	0	0
TCONS_00011730	108841252-AS1	108841252	LOC108841252	cytochrome P450 71A23-like	NW_017353140.1:17008849-17009505	1.38513	1.52574	0.647508	0.884214	0.662462	0.406329
XR_001948034.1	XR_001948034.1	108841001	LOC108841001	uncharacterized LOC108841001	NW_017353140.1:17051633-17053004	0	0	0	0	0	0
XR_001948225.1	XR_001948225.1	108842085	LOC108842085	uncharacterized LOC108842085	NW_017353140.1:17145277-17146567	0.180115	0	0	0.05758	0	0
XR_001946051.1	XR_001946051.1	108829692	LOC108829692	uncharacterized LOC108829692%2C transcript variant X3	NW_017353140.1:17188556-17190877	0.32967	0.239408	0	0.227439	0.078862	0.001443
XR_001946052.1	XR_001946052.1	108829692	LOC108829692	uncharacterized LOC108829692%2C transcript variant X3	NW_017353140.1:17188555-17190877	0.303359	0.738899	0	0.241479	0.618689	0.588999
XR_001946053.1	XR_001946053.1	108829692	LOC108829692	uncharacterized LOC108829692%2C transcript variant X3	NW_017353140.1:17188551-17190877	0.230391	0.007595	0.744973	0.341158	0	0.007945
XR_001947778.1	XR_001947778.1	108839823	LOC108839823	uncharacterized LOC108839823%2C transcript variant X1	NW_017353140.1:17633243-17634784	2.2573	1.20516	0.48071	0.580481	0.365749	0.28967
XR_001947779.1	XR_001947779.1	108839823	LOC108839823	uncharacterized LOC108839823%2C transcript variant X1	NW_017353140.1:17633243-17634784	3.493	2.9012	4.40533	1.79764	1.14152	1.67682
XR_001947780.1	XR_001947780.1	108839823	LOC108839823	uncharacterized LOC108839823%2C transcript variant X1	NW_017353140.1:17633243-17634784	0.333383	0.248389	0.356275	0.314913	0.208087	0.001679
XR_001945730.1	XR_001945730.1	108827824	LOC108827824	uncharacterized LOC108827824%2C transcript variant X3	NW_017353140.1:17797412-17799134	0.256358	0.566448	0	0.062019	0.188921	0.048644
XR_001945728.1	XR_001945728.1	108827824	LOC108827824	uncharacterized LOC108827824%2C transcript variant X3	NW_017353140.1:17797417-17799134	2.86775	2.74283	1.86442	1.97848	1.69453	1.0092
XR_001945727.1	XR_001945727.1	108827824	LOC108827824	uncharacterized LOC108827824%2C transcript variant X3	NW_017353140.1:17797417-17799134	2.28634	1.85619	1.78658	0.614049	0.872498	0.801775
XR_001945729.1	XR_001945729.1	108827824	LOC108827824	uncharacterized LOC108827824%2C transcript variant X3	NW_017353140.1:17797406-17799134	1.3605	1.57829	0.129934	0.246511	0.352231	0.79879
TCONS_00011782	LINC105	XLOC_007947	XLOC_007947	-	NW_017353140.1:17920690-17922445	1.22142	0.286986	0.050697	0.391676	0.155946	0.304909
TCONS_00011783	LINC106	XLOC_007948	XLOC_007948	-	NW_017353140.1:17985156-17986023	1.98698	4.52362	2.63455	3.71568	3.7266	3.57007
TCONS_00007154	108843590-AS1	108843590	LOC108843590	protein PHLOEM PROTEIN 2-LIKE A10-like	NW_017353140.1:17990024-17992343	0.300367	0.362763	0.031778	0.73653	1.19375	1.48971
TCONS_00011787	LINC107	XLOC_007951	XLOC_007951	-	NW_017353140.1:18098653-18103176	5.45122	4.16198	2.70496	2.78729	3.45955	2.36685
XR_001948042.1	XR_001948042.1	108841035	LOC108841035	uncharacterized LOC108841035	NW_017353140.1:18188619-18189192	0.177913	0.3676	0.236647	0.177069	0.150832	0.267701
XR_001948001.1	XR_001948001.1	108840838	LOC108840838	uncharacterized LOC108840838	NW_017353140.1:18170518-18171494	1.95114	3.07268	1.89121	1.39451	1.64676	2.13787
XR_001947965.1	XR_001947965.1	108840705	LOC108840705	uncharacterized LOC108840705	NW_017353140.1:18207186-18208241	0.06388	0	0	0	0	0
XR_001947786.1	XR_001947786.1	108839834	LOC108839834	uncharacterized LOC108839834%2C transcript variant X3	NW_017353140.1:18933695-18935274	0	0	0	0	0	0
XR_001947784.1	XR_001947784.1	108839834	LOC108839834	uncharacterized LOC108839834%2C transcript variant X3	NW_017353140.1:18933698-18935274	0	0	0	0	0	0
XR_001947785.1	XR_001947785.1	108839834	LOC108839834	uncharacterized LOC108839834%2C transcript variant X3	NW_017353140.1:18933699-18935274	0	0	0	0	0	0
TCONS_00011829	LINC108	XLOC_007988	XLOC_007988	-	NW_017353140.1:18968343-18969376	0.424871	0.127448	0.347323	0.796281	0.981708	1.59603
XR_001944295.1	XR_001944295.1	108820230	LOC108820230	uncharacterized LOC108820230%2C transcript variant X3	NW_017353140.1:19126319-19127617	0.336584	0.234804	0.086605	0	0	0.098125
XR_001944296.1	XR_001944296.1	108820230	LOC108820230	uncharacterized LOC108820230%2C transcript variant X3	NW_017353140.1:19126319-19127617	0.094116	0.029135	0	0.082556	0.017688	0
XR_001944294.1	XR_001944294.1	108820230	LOC108820230	uncharacterized LOC108820230%2C transcript variant X3	NW_017353140.1:19126319-19127617	0.093867	0.043393	0.171423	0.192799	0.070699	0.093905
XR_001944291.1	XR_001944291.1	108820215	LOC108820215	uncharacterized LOC108820215%2C transcript variant X2	NW_017353140.1:19116903-19118136	0	0	0	0	0	0
XR_001944290.1	XR_001944290.1	108820215	LOC108820215	uncharacterized LOC108820215%2C transcript variant X2	NW_017353140.1:19116903-19118130	0.122369	0	0	0.063228	0.125815	0.108508
XR_001944293.1	XR_001944293.1	108820223	LOC108820223	uncharacterized LOC108820223%2C transcript variant X2	NW_017353140.1:19124821-19126108	6.19464	2.49666	1.35146	2.86561	1.55941	2.8059
XR_001944292.1	XR_001944292.1	108820223	LOC108820223	uncharacterized LOC108820223%2C transcript variant X2	NW_017353140.1:19124976-19126141	2.65627	7.07301	2.25473	0.905203	3.68995	1.20524
XR_001948297.1	XR_001948297.1	108843081	LOC108843081	uncharacterized LOC108843081	NW_017353140.1:19145032-19146665	0	0	0	0	0	0
XR_001948296.1	XR_001948296.1	108843080	LOC108843080	uncharacterized LOC108843080	NW_017353140.1:19149469-19150593	0	0	0	0	0	0.167892
XR_001947828.1	XR_001947828.1	108840163	LOC108840163	uncharacterized LOC108840163	NW_017353140.1:19168011-19169644	0.275197	0.142487	0.06957	0.115906	0.023593	0.194984
XR_001947966.1	XR_001947966.1	108840723	LOC108840723	uncharacterized LOC108840723	NW_017353140.1:19173737-19174483	0	0	0	0	0	0
XR_001947978.1	XR_001947978.1	108840774	LOC108840774	uncharacterized LOC108840774	NW_017353140.1:19367802-19368248	0.56822	0.215836	0.354099	0	0.392822	0
TCONS_00011863	LINC109	XLOC_008016	XLOC_008016	-	NW_017353140.1:19527558-19527868	2.13601	2.82466	2.18715	1.55984	1.13706	2.41744
XR_001947729.1	XR_001947729.1	108839725	LOC108839725	uncharacterized LOC108839725%2C transcript variant X7	NW_017353140.1:19553493-19555613	0	0	0	0	0	0.118058
XR_001947730.1	XR_001947730.1	108839725	LOC108839725	uncharacterized LOC108839725%2C transcript variant X7	NW_017353140.1:19553493-19555613	0	0	0	0	0	0
XR_001947731.1	XR_001947731.1	108839725	LOC108839725	uncharacterized LOC108839725%2C transcript variant X7	NW_017353140.1:19553493-19555613	0	0	0	0	0	0.012955
XR_001947732.1	XR_001947732.1	108839725	LOC108839725	uncharacterized LOC108839725%2C transcript variant X7	NW_017353140.1:19553493-19555613	0	0	0	0	0	0
XR_001947733.1	XR_001947733.1	108839725	LOC108839725	uncharacterized LOC108839725%2C transcript variant X7	NW_017353140.1:19553493-19555613	0	0	0	0	0	0
XR_001947734.1	XR_001947734.1	108839725	LOC108839725	uncharacterized LOC108839725%2C transcript variant X7	NW_017353140.1:19553493-19555613	0	0	0	0	0	0
XR_001947736.1	XR_001947736.1	108839725	LOC108839725	uncharacterized LOC108839725%2C transcript variant X7	NW_017353140.1:19553493-19555613	0	0	0	0	0	0
XR_001947742.1	XR_001947742.1	108839730	LOC108839730	uncharacterized LOC108839730	NW_017353140.1:19567783-19569443	0	0	0	0	0	0
XR_001947739.1	XR_001947739.1	108839728	LOC108839728	uncharacterized LOC108839728%2C transcript variant X2	NW_017353140.1:19586363-19587815	0	0	0	0	0	0
XR_001947740.1	XR_001947740.1	108839728	LOC108839728	uncharacterized LOC108839728%2C transcript variant X2	NW_017353140.1:19586363-19587815	0	0	0	0	0	0
XR_001947724.1	XR_001947724.1	108839724	LOC108839724	uncharacterized LOC108839724%2C transcript variant X7	NW_017353140.1:19588212-19590332	0	0	0	0	0	0
XR_001947728.1	XR_001947728.1	108839724	LOC108839724	uncharacterized LOC108839724%2C transcript variant X7	NW_017353140.1:19588212-19590332	0	0.179983	0	0	0	0
XR_001947735.1	XR_001947735.1	108839725	LOC108839725	uncharacterized LOC108839725%2C transcript variant X7	NW_017353140.1:19553493-19555613	0.364945	0	0.138658	0.038151	0	0.007862
XR_001947723.1	XR_001947723.1	108839724	LOC108839724	uncharacterized LOC108839724%2C transcript variant X7	NW_017353140.1:19588212-19590332	0.962442	0.384999	0.439972	0.159298	0.585453	0.480151
XR_001947722.1	XR_001947722.1	108839724	LOC108839724	uncharacterized LOC108839724%2C transcript variant X7	NW_017353140.1:19588212-19590332	0.125563	0	0	0	0	0
XR_001947721.1	XR_001947721.1	108839724	LOC108839724	uncharacterized LOC108839724%2C transcript variant X7	NW_017353140.1:19588212-19590332	0.474455	0.221703	0.102781	0.171729	0	0.199191
XR_001947727.1	XR_001947727.1	108839724	LOC108839724	uncharacterized LOC108839724%2C transcript variant X7	NW_017353140.1:19588212-19590332	0.070526	0.019107	0.024586	0.208267	0.06577	0.020953
XR_001947726.1	XR_001947726.1	108839724	LOC108839724	uncharacterized LOC108839724%2C transcript variant X7	NW_017353140.1:19588212-19590332	0	0	0	0	0	0
XR_001947725.1	XR_001947725.1	108839724	LOC108839724	uncharacterized LOC108839724%2C transcript variant X7	NW_017353140.1:19588212-19590332	0	0	0	0	0	0
XR_001947741.1	XR_001947741.1	108839729	LOC108839729	uncharacterized LOC108839729	NW_017353140.1:19618548-19619581	0.10677	0	0	0	0.032177	0
TCONS_00007281	LINC77	XLOC_004911	XLOC_004911	-	NW_017353140.1:19761451-19762009	1.59244	1.44171	0	1.31528	1.22685	1.15214
XR_001948259.1	XR_001948259.1	108842367	LOC108842367	uncharacterized LOC108842367%2C transcript variant X5	NW_017353140.1:20361040-20362570	0	0	0	0	0	0
XR_001948262.1	XR_001948262.1	108842367	LOC108842367	uncharacterized LOC108842367%2C transcript variant X5	NW_017353140.1:20361040-20362570	0	0	0	0	0	0
XR_001948260.1	XR_001948260.1	108842367	LOC108842367	uncharacterized LOC108842367%2C transcript variant X5	NW_017353140.1:20361041-20362570	0	0	0	0	0	0
XR_001948261.1	XR_001948261.1	108842367	LOC108842367	uncharacterized LOC108842367%2C transcript variant X5	NW_017353140.1:20361041-20362570	0	0	0	0	0.233869	0.249533
XR_001948263.1	XR_001948263.1	108842367	LOC108842367	uncharacterized LOC108842367%2C transcript variant X5	NW_017353140.1:20361041-20362570	0	0	0	0	0	0
XR_001948258.1	XR_001948258.1	108842367	LOC108842367	uncharacterized LOC108842367%2C transcript variant X5	NW_017353140.1:20361041-20362570	0.098886	0	0.111835	0.030673	0	0
XR_001948240.1	XR_001948240.1	108842269	LOC108842269	uncharacterized LOC108842269	NW_017353140.1:20389569-20390295	1.96077	1.57615	1.98191	0.80213	0.842136	0.407911
XR_001948148.1	XR_001948148.1	108841545	LOC108841545	uncharacterized LOC108841545%2C transcript variant X2	NW_017353140.1:19890139-19890703	0	0	0	0	0	0
XR_001948149.1	XR_001948149.1	108841545	LOC108841545	uncharacterized LOC108841545%2C transcript variant X2	NW_017353140.1:19890139-19890703	0	0	0	0	0	0
XR_001948015.1	XR_001948015.1	108840887	LOC108840887	uncharacterized LOC108840887%2C transcript variant X2	NW_017353140.1:19961107-19962885	0	0.051906	0.14556	0.055754	0	0
XR_001948016.1	XR_001948016.1	108840887	LOC108840887	uncharacterized LOC108840887%2C transcript variant X2	NW_017353140.1:19961107-19962885	0	0	0	0	0	0
XR_001947793.1	XR_001947793.1	108839869	LOC108839869	uncharacterized LOC108839869	NW_017353140.1:20072591-20073825	0.291453	0	0.207813	0	0	0
TCONS_00011923	LINC110	XLOC_008062	XLOC_008062	-	NW_017353140.1:20123038-20123419	0.270916	0.112602	0.07725	0.293389	0.480344	1.44701
TCONS_00007314	LINC78	XLOC_004935	XLOC_004935	-	NW_017353140.1:20158284-20158891	3.144	2.44781	0.861694	2.54092	3.0244	2.24865
TCONS_00007359	LINC79	XLOC_004965	XLOC_004965	-	NW_017353140.1:20541653-20542359	11.9745	5.64638	10.0456	3.05658	3.94374	0
XR_001948157.1	XR_001948157.1	108841612	LOC108841612	uncharacterized LOC108841612	NW_017353140.1:20606359-20606678	0	0	0	0	0	0
XR_001943927.1	XR_001943927.1	108816884	LOC108816884	uncharacterized LOC108816884%2C transcript variant X1	NW_017353140.1:20625847-20628408	0	0	0	0	0	0
XR_001943928.1	XR_001943928.1	108816884	LOC108816884	uncharacterized LOC108816884%2C transcript variant X1	NW_017353140.1:20625847-20628408	0	0	0	0	0	0
XR_001943926.1	XR_001943926.1	108816884	LOC108816884	uncharacterized LOC108816884%2C transcript variant X1	NW_017353140.1:20625849-20628408	0	0	0	0	0	0
XR_001943925.1	XR_001943925.1	108816884	LOC108816884	uncharacterized LOC108816884%2C transcript variant X1	NW_017353140.1:20625847-20628587	0.019511	0	0	0	0.009734	0
XR_001947849.1	XR_001947849.1	108840292	LOC108840292	uncharacterized LOC108840292	NW_017353140.1:20715892-20717950	0.6243	0	0.096141	0	0	0.035446
XR_001947838.1	XR_001947838.1	108840208	LOC108840208	uncharacterized LOC108840208%2C transcript variant X2	NW_017353140.1:20764321-20766256	0	0	0	0	0	0
XR_001947839.1	XR_001947839.1	108840208	LOC108840208	uncharacterized LOC108840208%2C transcript variant X2	NW_017353140.1:20764607-20766256	0	0	0	0	0	0
XR_001947837.1	XR_001947837.1	108840208	LOC108840208	uncharacterized LOC108840208%2C transcript variant X2	NW_017353140.1:20764607-20766256	0.092611	0	0.023393	0.022881	0.049233	0
TCONS_00011987	LINC111	XLOC_008109	XLOC_008109	-	NW_017353140.1:20818074-20818900	57.9608	37.5512	36.6586	16.4162	10.941	8.90294
XR_001948091.1	XR_001948091.1	108841271	LOC108841271	uncharacterized LOC108841271	NW_017353140.1:20930088-20931377	2.02494	2.15399	1.48602	0.368175	0.639772	0.559563
TCONS_00007439	LOC108818115-OT1	108818115	LOC108818115	protein trichome birefringence-like 16%2C transcript variant X1	NW_017353140.1:21058425-21059810	2.04392	1.97408	0.893103	0.90501	0.537228	0.396641
XR_001945078.1	XR_001945078.1	108823586	LOC108823586	uncharacterized LOC108823586%2C transcript variant X4	NW_017353140.1:21121539-21123696	0	0	0	0	0	0
XR_001945081.1	XR_001945081.1	108823586	LOC108823586	uncharacterized LOC108823586%2C transcript variant X4	NW_017353140.1:21121563-21124256	0.268206	0	0	0	0	0
XR_001945080.1	XR_001945080.1	108823586	LOC108823586	uncharacterized LOC108823586%2C transcript variant X4	NW_017353140.1:21121564-21124848	0.176403	0.244473	0.023605	0.038551	0.128353	0.073315
XR_001945079.1	XR_001945079.1	108823586	LOC108823586	uncharacterized LOC108823586%2C transcript variant X4	NW_017353140.1:21121563-21124256	0.058087	0.217995	0	0	0.143095	0
XR_001945077.1	XR_001945077.1	108823586	LOC108823586	uncharacterized LOC108823586%2C transcript variant X4	NW_017353140.1:21121613-21123696	1.00316	0.943633	0.983949	0.781875	0.615327	0.360735
XR_001944028.1	XR_001944028.1	108817683	LOC108817683	uncharacterized LOC108817683	NW_017353140.1:21185810-21186949	4.73067	2.05931	3.63411	2.17289	2.24465	1.39228
TCONS_00012032	LINC113	XLOC_008145	XLOC_008145	-	NW_017353140.1:21379263-21379881	0.677268	1.49131	0.430976	0.267447	0.487624	0.181861
XR_001948182.1	XR_001948182.1	108841713	LOC108841713	uncharacterized LOC108841713	NW_017353140.1:21497863-21498299	0.497684	0.45404	0.344801	0.262102	0	0.200189
XR_001948226.1	XR_001948226.1	108842105	LOC108842105	uncharacterized LOC108842105	NW_017353140.1:21569231-21570423	0	0	0.048878	0	0	0
TCONS_00012045	LINC114	XLOC_008155	XLOC_008155	-	NW_017353140.1:21563713-21564224	1.19728	0.412918	1.17148	0.223986	0.26376	0.186648
XR_001948273.1	XR_001948273.1	108842663	LOC108842663	uncharacterized LOC108842663	NW_017353140.1:21650239-21651085	0.383295	0.243679	0	0.193292	0	0.113676
TCONS_00012081	LINC115	XLOC_008179	XLOC_008179	-	NW_017353140.1:21841596-21842428	1.08392	2.04032	0.641822	0.106235	0.115219	0.279756
XR_001947948.1	XR_001947948.1	108840647	LOC108840647	uncharacterized LOC108840647	NW_017353140.1:22040893-22041755	0	0	0	0.034022	0	0.047319
XR_001947818.1	XR_001947818.1	108840038	LOC108840038	uncharacterized LOC108840038	NW_017353140.1:22166501-22167666	0.489858	0.420122	0.53427	0.2925	0.479322	0.208384
XR_001945241.1	XR_001945241.1	108825291	LOC108825291	uncharacterized LOC108825291%2C transcript variant X1	NW_017353140.1:22170313-22171730	3.35184	3.87395	1.99132	2.90687	2.62545	2.98027
XR_001945242.1	XR_001945242.1	108825291	LOC108825291	uncharacterized LOC108825291%2C transcript variant X1	NW_017353140.1:22170313-22171403	1.1283	1.12094	0.238892	1.54775	1.20534	1.02451
XR_001945240.1	XR_001945240.1	108825291	LOC108825291	uncharacterized LOC108825291%2C transcript variant X1	NW_017353140.1:22170313-22171730	0.701146	0.635425	0	1.32339	1.33237	1.2157
XR_001945268.1	XR_001945268.1	108825566	LOC108825566	uncharacterized LOC108825566	NW_017353140.1:22234839-22236510	0	0	0	0	0	0
XR_001948213.1	XR_001948213.1	108841935	LOC108841935	uncharacterized LOC108841935	NW_017353140.1:22549519-22549933	0	0	0	0	0	0
XR_001948167.1	XR_001948167.1	108841661	LOC108841661	uncharacterized LOC108841661%2C transcript variant X1	NW_017353140.1:22578515-22581345	0	0.615172	0	0	0	0.352066
XR_001948172.1	XR_001948172.1	108841661	LOC108841661	uncharacterized LOC108841661%2C transcript variant X1	NW_017353140.1:22578515-22581344	1.67785	0.593988	0.424223	0.273929	0.341681	0.353443
XR_001948171.1	XR_001948171.1	108841661	LOC108841661	uncharacterized LOC108841661%2C transcript variant X1	NW_017353140.1:22578515-22581344	1.28851	0.909493	1.98851	0.706147	0.703728	0.275733
XR_001948168.1	XR_001948168.1	108841661	LOC108841661	uncharacterized LOC108841661%2C transcript variant X1	NW_017353140.1:22578515-22581345	0.855374	0.80745	0.752095	0.515606	0.502298	0.338913
XR_001948165.1	XR_001948165.1	108841661	LOC108841661	uncharacterized LOC108841661%2C transcript variant X1	NW_017353140.1:22578515-22581345	0.772275	0.45785	0.41438	0.464099	0.422447	0.294115
XR_001948169.1	XR_001948169.1	108841661	LOC108841661	uncharacterized LOC108841661%2C transcript variant X1	NW_017353140.1:22578515-22581345	0.771656	0.452622	0.382514	0.253413	0.575425	0.339176
XR_001948170.1	XR_001948170.1	108841661	LOC108841661	uncharacterized LOC108841661%2C transcript variant X1	NW_017353140.1:22578515-22581345	0.058717	0.012645	0.01206	0.021948	0	0
XR_001948166.1	XR_001948166.1	108841661	LOC108841661	uncharacterized LOC108841661%2C transcript variant X1	NW_017353140.1:22578959-22581345	0.260866	0.542448	0.111322	0.598694	0.165887	0.301628
TCONS_00007605	LINC80	XLOC_005116	XLOC_005116	-	NW_017353140.1:22846953-22847230	1.19577	0.863806	0.512046	0.260577	0.520826	0.201791
XR_001945076.1	XR_001945076.1	108823560	LOC108823560	uncharacterized LOC108823560	NW_017353140.1:23022532-23025498	0	0	0	0	0	0
XR_001945758.1	XR_001945758.1	108828022	LOC108828022	uncharacterized LOC108828022	NW_017353140.1:23147924-23149328	0	0	0	0	0	0
XR_001945757.1	XR_001945757.1	108828017	LOC108828017	uncharacterized LOC108828017	NW_017353140.1:23146832-23148036	7.78999	6.41576	3.10203	3.53259	4.73295	3.97241
XR_001947939.1	XR_001947939.1	108840630	LOC108840630	uncharacterized LOC108840630	NW_017353140.1:23306495-23306867	0	0	0	0	0	0
XR_001947932.1	XR_001947932.1	108840626	LOC108840626	uncharacterized LOC108840626%2C transcript variant X3	NW_017353140.1:23253937-23255979	0	2.23995	0	0.716503	1.06282	0
XR_001947938.1	XR_001947938.1	108840629	LOC108840629	uncharacterized LOC108840629	NW_017353140.1:23263571-23263943	0	0	0	0	0	0
XR_001947937.1	XR_001947937.1	108840628	LOC108840628	uncharacterized LOC108840628	NW_017353140.1:23267505-23268156	0	0	0	0	0	0
XR_001947933.1	XR_001947933.1	108840626	LOC108840626	uncharacterized LOC108840626%2C transcript variant X3	NW_017353140.1:23253937-23255979	2.80784	0	0	0.872446	0.700611	1.89865
XR_001947931.1	XR_001947931.1	108840626	LOC108840626	uncharacterized LOC108840626%2C transcript variant X3	NW_017353140.1:23253937-23255979	0.877193	0.27975	0	0.188406	0.107087	0.143188
XR_001947935.1	XR_001947935.1	108840627	LOC108840627	uncharacterized LOC108840627%2C transcript variant X3	NW_017353140.1:23296863-23298905	2.31205	1.05117	0.253658	1.04728	1.12692	1.67422
XR_001947936.1	XR_001947936.1	108840627	LOC108840627	uncharacterized LOC108840627%2C transcript variant X3	NW_017353140.1:23296863-23298905	1.96259	2.72001	0.320931	0.799817	1.05145	1.14663
XR_001947934.1	XR_001947934.1	108840627	LOC108840627	uncharacterized LOC108840627%2C transcript variant X3	NW_017353140.1:23296863-23298905	0.684423	0.063027	0.099432	0.125328	0.057559	0.072168
TCONS_00012279	LINC116	XLOC_008301	XLOC_008301	-	NW_017353140.1:23658070-23659050	0.657224	0.862243	0.829337	3.56004	1.29117	2.87201
XR_001948046.1	XR_001948046.1	108841057	LOC108841057	uncharacterized LOC108841057	NW_017353140.1:23738568-23739241	7.31141	9.10261	4.46877	4.86266	2.80848	3.18278
TCONS_00012297	LINC117	XLOC_008317	XLOC_008317	-	NW_017353140.1:23937169-23938496	0.269962	0.127677	0.189997	1.49321	0.947874	0.805931
XR_001947970.1	XR_001947970.1	108840753	LOC108840753	uncharacterized LOC108840753	NW_017353140.1:24153384-24155429	0.986036	0.568416	0.427672	0.590584	0.466338	0.253128
XR_001948067.1	XR_001948067.1	108841166	LOC108841166	uncharacterized LOC108841166	NW_017353140.1:24232971-24233944	0.095282	0	0	0	0	0
XR_001948068.1	XR_001948068.1	108841167	LOC108841167	uncharacterized LOC108841167	NW_017353140.1:24233946-24235908	0.031069	0	0	0	0	0
XR_001947967.1	XR_001947967.1	108840727	LOC108840727	uncharacterized LOC108840727	NW_017353140.1:24303515-24304712	1.10689	0.59646	0.827382	0	0.13863	0.056969
TCONS_00007759	LINC81	XLOC_005216	XLOC_005216	-	NW_017353140.1:24338706-24339846	2.3589	3.72381	0.104146	10.358	10.0911	10.77
XR_001943939.1	XR_001943939.1	108816996	LOC108816996	uncharacterized LOC108816996%2C transcript variant X2	NW_017353140.1:24477584-24479458	2.37419	0.476918	0.733871	0.106972	0.165889	0
XR_001943943.1	XR_001943943.1	108816996	LOC108816996	uncharacterized LOC108816996%2C transcript variant X2	NW_017353140.1:24477584-24479457	0.992815	1.2045	1.1243	0.658006	0.767683	0.284001
XR_001943940.1	XR_001943940.1	108816996	LOC108816996	uncharacterized LOC108816996%2C transcript variant X2	NW_017353140.1:24477080-24479473	0.047154	0.088261	0.031768	0.029131	0.016333	0.011224
XR_001943941.1	XR_001943941.1	108816996	LOC108816996	uncharacterized LOC108816996%2C transcript variant X2	NW_017353140.1:24477127-24479473	1e-06	0	0	0	0	0
XR_001943942.1	XR_001943942.1	108816996	LOC108816996	uncharacterized LOC108816996%2C transcript variant X2	NW_017353140.1:24477584-24479469	1.17327	1.18972	0.65025	0.13146	0.484907	0.467137
XR_001944700.1	XR_001944700.1	108822101	LOC108822101	uncharacterized LOC108822101%2C transcript variant X2	NW_017353140.1:24735809-24737468	1.05087	0.712881	2.13311	2.90683	0	0.282831
XR_001944694.1	XR_001944694.1	108822101	LOC108822101	uncharacterized LOC108822101%2C transcript variant X2	NW_017353140.1:24735811-24737468	38.1914	30.5869	8.53315	14.2981	21.0105	18.2653
XR_001947864.1	XR_001947864.1	108840389	LOC108840389	uncharacterized LOC108840389	NW_017353140.1:24775644-24777668	0.168836	0.110454	0.015647	0	0.035354	0.048507
XR_001947878.1	XR_001947878.1	108840434	LOC108840434	uncharacterized LOC108840434	NW_017353140.1:24819059-24820204	6.64784	3.52788	0	3.12058	1.13777	2.2232
XR_001947877.1	XR_001947877.1	108840433	LOC108840433	uncharacterized LOC108840433	NW_017353140.1:24817896-24818958	0.18819	0.152987	0.016058	0.039417	0.029998	0.0445
XR_001947879.1	XR_001947879.1	108840437	LOC108840437	uncharacterized LOC108840437	NW_017353140.1:24839661-24840723	0.180332	0.33399	0	0.098372	0.035777	0.052439
XR_001947880.1	XR_001947880.1	108840438	LOC108840438	uncharacterized LOC108840438	NW_017353140.1:24840824-24841968	5.93569	3.45197	0.396559	2.57031	2.93262	2.53835
TCONS_00007844	LINC82	XLOC_005267	XLOC_005267	-	NW_017353140.1:24977652-24978042	2.30694	1.84623	0.38248	0.589317	0.765286	1.05005
XR_001948000.1	XR_001948000.1	108840834	LOC108840834	uncharacterized LOC108840834%2C transcript variant X1	NW_017353140.1:25282428-25283875	0.088791	0	0	0.033529	0.041086	0.029238
XR_001947999.1	XR_001947999.1	108840834	LOC108840834	uncharacterized LOC108840834%2C transcript variant X1	NW_017353140.1:25282428-25283875	0.104303	0.019562	0.197174	0.065333	0.122873	0.047711
TCONS_00012472	LINC118	XLOC_008440	XLOC_008440	-	NW_017353140.1:25563336-25563882	1.87506	0.709839	0.59741	0.055027	0.552478	0.050161
XR_001948126.1	XR_001948126.1	108841472	LOC108841472	uncharacterized LOC108841472	NW_017353140.1:25590698-25591250	0.672934	0.335776	0.927888	0.419702	0.898662	0.433203
XR_001947815.1	XR_001947815.1	108840002	LOC108840002	uncharacterized LOC108840002	NW_017353140.1:25628473-25629423	5.71863	5.87811	5.65579	2.58565	1.68613	1.82606
XR_001947805.1	XR_001947805.1	108839914	LOC108839914	uncharacterized LOC108839914	NW_017353140.1:25743624-25744754	0.050928	0	0	0	0	0
TCONS_00012506	LINC119	XLOC_008468	XLOC_008468	-	NW_017353140.1:25826548-25827114	0.821695	0.545719	0.877168	1.14852	1.09333	1.11461
TCONS_00012509	LINC120	XLOC_008471	XLOC_008471	-	NW_017353140.1:25837904-25838151	0.132583	0	0.11899	1.86425	2.104	0.987404
TCONS_00012511	LINC121	XLOC_008473	XLOC_008473	-	NW_017353140.1:25841149-25841569	1.98169	0.374171	0.923452	0.176119	0.651217	0.578417
TCONS_00007950	LINC83	XLOC_005338	XLOC_005338	-	NW_017353140.1:25845320-25846293	35.3312	26.0786	26.4555	7.2279	6.38458	6.57919
XR_001948099.1	XR_001948099.1	108841321	LOC108841321	uncharacterized LOC108841321	NW_017353140.1:26603279-26604010	0	0	0	0	0	0
XR_001944368.1	XR_001944368.1	108820752	LOC108820752	uncharacterized LOC108820752%2C transcript variant X1	NW_017353140.1:26927075-26929271	0.855362	0.276743	0.027433	0.079031	0.168053	0.112619
XR_001944380.1	XR_001944380.1	108820752	LOC108820752	uncharacterized LOC108820752%2C transcript variant X1	NW_017353140.1:26927076-26929271	0.520305	0.365405	1.52869	0.840931	0.684453	0.461318
XR_001944367.1	XR_001944367.1	108820752	LOC108820752	uncharacterized LOC108820752%2C transcript variant X1	NW_017353140.1:26927074-26929271	0.700508	0.449539	0.100926	0.116434	0.150533	0.432245
XR_001944370.1	XR_001944370.1	108820752	LOC108820752	uncharacterized LOC108820752%2C transcript variant X1	NW_017353140.1:26927074-26929271	0.491762	1.32375	0.06078	0.056186	1.08109	0.597912
XR_001948113.1	XR_001948113.1	108841400	LOC108841400	uncharacterized LOC108841400	NW_017353140.1:27049299-27050555	0.057826	0	0	0.034598	0	0
XR_001945163.1	XR_001945163.1	108824125	LOC108824125	uncharacterized LOC108824125%2C transcript variant X2	NW_017353140.1:27072738-27074223	0	0	0	0	0	0
XR_001945162.1	XR_001945162.1	108824125	LOC108824125	uncharacterized LOC108824125%2C transcript variant X2	NW_017353140.1:27072738-27074198	0.244831	0	0	0	0	0
XR_001948106.1	XR_001948106.1	108841347	LOC108841347	uncharacterized LOC108841347	NW_017353140.1:27899706-27900694	0.035156	0	0	0	0	0
XR_001947964.1	XR_001947964.1	108840703	LOC108840703	uncharacterized LOC108840703%2C transcript variant X2	NW_017353140.1:27973512-27975505	0.278868	0.003451	0	0.002028	0.003198	0.003656
XR_001947963.1	XR_001947963.1	108840703	LOC108840703	uncharacterized LOC108840703%2C transcript variant X2	NW_017353140.1:27973512-27975491	2.52473	4.13342	2.25635	1.85793	1.51461	1.15514
XR_001943975.1	XR_001943975.1	108817307	LOC108817307	uncharacterized LOC108817307%2C transcript variant X2	NW_017353140.1:27905820-27908201	0	0	0	0	0	0
XR_001943976.1	XR_001943976.1	108817307	LOC108817307	uncharacterized LOC108817307%2C transcript variant X2	NW_017353140.1:27905820-27908201	0	0	0	0	0	0
XR_001943977.1	XR_001943977.1	108817307	LOC108817307	uncharacterized LOC108817307%2C transcript variant X2	NW_017353140.1:27905820-27908201	0	0	0	0	0	0
XR_001943978.1	XR_001943978.1	108817307	LOC108817307	uncharacterized LOC108817307%2C transcript variant X2	NW_017353140.1:27905820-27908201	0	0	0	0	0	0
XR_001945746.1	XR_001945746.1	108827948	LOC108827948	uncharacterized LOC108827948%2C transcript variant X2	NW_017353140.1:28181300-28183894	0	0	0	0	0	0
XR_001945743.1	XR_001945743.1	108827948	LOC108827948	uncharacterized LOC108827948%2C transcript variant X2	NW_017353140.1:28181300-28183898	0	0	0	0	0	0
XR_001945747.1	XR_001945747.1	108827948	LOC108827948	uncharacterized LOC108827948%2C transcript variant X2	NW_017353140.1:28181301-28183497	0	0.235651	0	0.117101	0.102177	0
XR_001945741.1	XR_001945741.1	108827948	LOC108827948	uncharacterized LOC108827948%2C transcript variant X2	NW_017353140.1:28181302-28183497	0	0	0	0	0	0
XR_001945748.1	XR_001945748.1	108827948	LOC108827948	uncharacterized LOC108827948%2C transcript variant X2	NW_017353140.1:28181300-28183497	0.640726	0.020231	0.129749	0.006238	0.044781	0.195112
XR_001945749.1	XR_001945749.1	108827948	LOC108827948	uncharacterized LOC108827948%2C transcript variant X2	NW_017353140.1:28181298-28183497	0.026691	0.021999	0.048355	0.192873	0.129828	0.031219
XR_001947830.1	XR_001947830.1	108840187	LOC108840187	uncharacterized LOC108840187	NW_017353140.1:28301755-28303055	0.22667	0.027652	0	0.084091	0.105341	0.14482
XR_001947975.1	XR_001947975.1	108840769	LOC108840769	uncharacterized LOC108840769%2C transcript variant X3	NW_017353140.1:28305329-28307232	0	0.751506	0.362625	0	0	0.216871
XR_001947976.1	XR_001947976.1	108840769	LOC108840769	uncharacterized LOC108840769%2C transcript variant X3	NW_017353140.1:28305329-28307232	0	0	0	0	0	0
XR_001947977.1	XR_001947977.1	108840769	LOC108840769	uncharacterized LOC108840769%2C transcript variant X3	NW_017353140.1:28305329-28307232	0	0	0	0	0	0
XR_001948125.1	XR_001948125.1	108841469	LOC108841469	uncharacterized LOC108841469	NW_017353140.1:28423725-28425181	0.031372	0	0	0	0	0
XR_001948201.1	XR_001948201.1	108841786	LOC108841786	uncharacterized LOC108841786	NW_017353140.1:28418309-28419593	1.85469	0.815833	1.64691	0.313016	0.152034	0.329197
XR_001947902.1	XR_001947902.1	108840536	LOC108840536	uncharacterized LOC108840536%2C transcript variant X1	NW_017353140.1:28426068-28427869	0	0	0	0	0	0
XR_001947904.1	XR_001947904.1	108840536	LOC108840536	uncharacterized LOC108840536%2C transcript variant X1	NW_017353140.1:28426068-28427869	0	0	0	0	0	0
XR_001947903.1	XR_001947903.1	108840536	LOC108840536	uncharacterized LOC108840536%2C transcript variant X1	NW_017353140.1:28426111-28427869	0	0	0	0	0	0
XR_001947901.1	XR_001947901.1	108840536	LOC108840536	uncharacterized LOC108840536%2C transcript variant X1	NW_017353140.1:28426068-28427869	0.309738	0.202754	0.084851	0.249295	0.166	0.116621
XR_001947981.1	XR_001947981.1	108840782	LOC108840782	uncharacterized LOC108840782%2C transcript variant X3	NW_017353140.1:28336178-28338069	0	0	0	0	0	0
XR_001947980.1	XR_001947980.1	108840782	LOC108840782	uncharacterized LOC108840782%2C transcript variant X3	NW_017353140.1:28336178-28338069	0.806485	0.888252	0.4213	0.37753	0.313289	0.284961
XR_001947982.1	XR_001947982.1	108840782	LOC108840782	uncharacterized LOC108840782%2C transcript variant X3	NW_017353140.1:28336178-28338069	0.127297	0	0	0	0	0
XR_001948029.1	XR_001948029.1	108840959	LOC108840959	uncharacterized LOC108840959	NW_017353140.1:28524388-28525137	0.249096	0	0	0	0.25906	0
XR_001948256.1	XR_001948256.1	108842336	LOC108842336	uncharacterized LOC108842336	NW_017353140.1:28568584-28569619	0	0	0	0	0.069133	0
XR_001948255.1	XR_001948255.1	108842335	LOC108842335	uncharacterized LOC108842335	NW_017353140.1:28566610-28567348	0	0	0.007421	0	0	0
XR_001944908.1	XR_001944908.1	108822721	LOC108822721	uncharacterized LOC108822721%2C transcript variant X2	NW_017353140.1:28678009-28679539	0	0	0	0	0	0
XR_001944909.1	XR_001944909.1	108822721	LOC108822721	uncharacterized LOC108822721%2C transcript variant X2	NW_017353140.1:28678009-28679547	0	0	0	0	0	0.082126
XR_001948124.1	XR_001948124.1	108841465	LOC108841465	uncharacterized LOC108841465	NW_017353140.1:28677415-28677784	0.698665	0.396612	0.410865	0	0.135079	0.309235
XR_001944906.1	XR_001944906.1	108822721	LOC108822721	uncharacterized LOC108822721%2C transcript variant X2	NW_017353140.1:28678009-28679549	0.217565	0.284072	0.247089	0	0	0
XR_001944911.1	XR_001944911.1	108822721	LOC108822721	uncharacterized LOC108822721%2C transcript variant X2	NW_017353140.1:28678009-28679292	0.525218	0	0	0	0	0
XR_001944901.1	XR_001944901.1	108822721	LOC108822721	uncharacterized LOC108822721%2C transcript variant X2	NW_017353140.1:28678009-28679292	0.18386	0.291658	0.878052	0	0	0
XR_001944907.1	XR_001944907.1	108822721	LOC108822721	uncharacterized LOC108822721%2C transcript variant X2	NW_017353140.1:28678009-28679292	0.048827	0.403166	1.8e-05	0.323301	0.277983	0.14302
XR_001944910.1	XR_001944910.1	108822721	LOC108822721	uncharacterized LOC108822721%2C transcript variant X2	NW_017353140.1:28678009-28679292	0	0	0	0	0	0
XR_001944271.1	XR_001944271.1	108819615	LOC108819615	uncharacterized LOC108819615	NW_017353140.1:28738711-28739906	0	0	0	0	0	0
TCONS_00008296	108840372-AS1	108840372	LOC108840372	protein UPSTREAM OF FLC	NW_017353140.1:28806862-28807873	1.61133	0.781808	0.977336	0.364054	0.241121	0.407249
XR_001948236.1	XR_001948236.1	108842167	LOC108842167	uncharacterized LOC108842167	NW_017353140.1:29562866-29564107	0.038866	0	0	0	0	0
XR_001948073.1	XR_001948073.1	108841175	LOC108841175	uncharacterized LOC108841175	NW_017353140.1:29757381-29757911	0	0	0	0	0	0
XR_001945984.1	XR_001945984.1	108829488	LOC108829488	uncharacterized LOC108829488%2C transcript variant X1	NW_017353140.1:29164741-29166901	0	0	0	0	0	0
XR_001945989.1	XR_001945989.1	108829488	LOC108829488	uncharacterized LOC108829488%2C transcript variant X1	NW_017353140.1:29164741-29166901	0	0	0	0	0	0
XR_001948138.1	XR_001948138.1	108841531	LOC108841531	uncharacterized LOC108841531%2C transcript variant X1	NW_017353140.1:29275347-29275806	0	0	0	0	0	0
XR_001948139.1	XR_001948139.1	108841531	LOC108841531	uncharacterized LOC108841531%2C transcript variant X1	NW_017353140.1:29275361-29275806	0	0	0	0	0	0
XR_001947973.1	XR_001947973.1	108840764	LOC108840764	uncharacterized LOC108840764	NW_017353140.1:29321982-29322781	0	0	0	0	0	0
XR_001943838.1	XR_001943838.1	108816312	LOC108816312	uncharacterized LOC108816312%2C transcript variant X3	NW_017353140.1:29330906-29333226	0	0	0	0	0	0
XR_001943834.1	XR_001943834.1	108816312	LOC108816312	uncharacterized LOC108816312%2C transcript variant X3	NW_017353140.1:29330906-29333228	0	0	0	0	0	0
XR_001943836.1	XR_001943836.1	108816312	LOC108816312	uncharacterized LOC108816312%2C transcript variant X3	NW_017353140.1:29330906-29333231	0	0	0	0	0	0
XR_001943830.1	XR_001943830.1	108816312	LOC108816312	uncharacterized LOC108816312%2C transcript variant X3	NW_017353140.1:29330906-29333236	0	0	0	0	0	0
XR_001943831.1	XR_001943831.1	108816312	LOC108816312	uncharacterized LOC108816312%2C transcript variant X3	NW_017353140.1:29330906-29333238	0	0	0	0	0	0
XR_001943835.1	XR_001943835.1	108816312	LOC108816312	uncharacterized LOC108816312%2C transcript variant X3	NW_017353140.1:29330906-29333243	0	0	0	0	0	0
XR_001943837.1	XR_001943837.1	108816312	LOC108816312	uncharacterized LOC108816312%2C transcript variant X3	NW_017353140.1:29330906-29333256	0	0	0	0	0	0
XR_001943832.1	XR_001943832.1	108816312	LOC108816312	uncharacterized LOC108816312%2C transcript variant X3	NW_017353140.1:29330906-29333261	0	0	0	0	0	0
XR_001948008.1	XR_001948008.1	108840854	LOC108840854	uncharacterized LOC108840854	NW_017353140.1:29338560-29339419	0	0	0	0	0	0
XR_001945982.1	XR_001945982.1	108829488	LOC108829488	uncharacterized LOC108829488%2C transcript variant X1	NW_017353140.1:29164741-29166901	0.101361	0.06491	0	0	0	0
XR_001945981.1	XR_001945981.1	108829488	LOC108829488	uncharacterized LOC108829488%2C transcript variant X1	NW_017353140.1:29164741-29166901	0.033467	0.193419	0.111645	0.019983	0	0
XR_001947791.1	XR_001947791.1	108839853	LOC108839853	uncharacterized LOC108839853	NW_017353140.1:29202099-29202662	1.92145	0.957094	2.29689	0.467111	0.787761	0.386393
XR_001945695.1	XR_001945695.1	108827573	LOC108827573	uncharacterized LOC108827573	NW_017353140.1:29203878-29205010	33.5753	42.1795	18.3031	15.1054	10.8188	10.4005
XR_001947885.1	XR_001947885.1	108840485	LOC108840485	uncharacterized LOC108840485	NW_017353140.1:29225289-29226326	0.117366	0	0	0	0	0
XR_001947884.1	XR_001947884.1	108840484	LOC108840484	uncharacterized LOC108840484	NW_017353140.1:29226328-29228290	0.034115	0	0	0	0	0
XR_001947922.1	XR_001947922.1	108840602	LOC108840602	uncharacterized LOC108840602	NW_017353140.1:29430271-29431472	0.683428	0.577371	0.507146	0.495073	0.367913	0.347613
XR_001947794.1	XR_001947794.1	108839879	LOC108839879	uncharacterized LOC108839879	NW_017353140.1:29793725-29795165	0.236531	0	0	0.125623	0.621622	0.502996
XR_001948229.1	XR_001948229.1	108842128	LOC108842128	uncharacterized LOC108842128	NW_017353140.1:29827583-29829250	1.64611	1.77244	2.0184	0.858279	0.917095	0.892859
XR_001947803.1	XR_001947803.1	108839891	LOC108839891	uncharacterized LOC108839891	NW_017353140.1:29896986-29898708	0.428536	0.154154	0.315332	0.217482	0.148295	0.122445
XR_001948254.1	XR_001948254.1	108842311	LOC108842311	uncharacterized LOC108842311	NW_017353140.1:29891265-29891875	0	0.041162	0.162375	0	0.241346	0.153165
XR_001944169.1	XR_001944169.1	108818714	LOC108818714	uncharacterized LOC108818714	NW_017353140.1:30181397-30183449	6.23397	3.66529	4.52215	2.45551	2.41831	2.00236
TCONS_00013097	LINC122	XLOC_008875	XLOC_008875	-	NW_017353140.1:30195999-30196238	1.55727	1.24856	0.67626	1.97698	1.69264	1.80924
TCONS_00008481	LINC84	XLOC_005716	XLOC_005716	-	NW_017353140.1:30205231-30206714	1.66881	0.837872	0.257452	11.8837	11.8972	12.484
TCONS_00013106	LINC123	XLOC_008882	XLOC_008882	-	NW_017353140.1:30266583-30267379	1.90931	1.31073	1.31976	0.470319	0.436233	0.530432
XR_001947914.1	XR_001947914.1	108840579	LOC108840579	uncharacterized LOC108840579	NW_017353140.1:30338326-30339002	0.136775	0.096068	0.09886	0.375456	0.412713	0.546756
XR_001943762.1	XR_001943762.1	108815893	LOC108815893	uncharacterized LOC108815893%2C transcript variant X7	NW_017353140.1:30323125-30325704	0	0.144867	0.056239	0.027183	0.092579	0.114843
XR_001943768.1	XR_001943768.1	108815893	LOC108815893	uncharacterized LOC108815893%2C transcript variant X7	NW_017353140.1:30323125-30325723	0	0.137745	0	0	0.099297	0.082734
XR_001943770.1	XR_001943770.1	108815893	LOC108815893	uncharacterized LOC108815893%2C transcript variant X7	NW_017353140.1:30323125-30325723	0.534559	0.141431	0	0	0	0.086713
XR_001943769.1	XR_001943769.1	108815893	LOC108815893	uncharacterized LOC108815893%2C transcript variant X7	NW_017353140.1:30323125-30325704	0.228871	0.171565	0	0	0.11123	0
XR_001943764.1	XR_001943764.1	108815893	LOC108815893	uncharacterized LOC108815893%2C transcript variant X7	NW_017353140.1:30323125-30325723	0.075798	0.127784	0.191474	0.364654	0.076389	0.096121
XR_001943763.1	XR_001943763.1	108815893	LOC108815893	uncharacterized LOC108815893%2C transcript variant X7	NW_017353140.1:30323125-30325704	0.005297	0.136956	0.293029	0.174805	0.143356	0.081759
XR_001943771.1	XR_001943771.1	108815893	LOC108815893	uncharacterized LOC108815893%2C transcript variant X7	NW_017353140.1:30323125-30325723	0	0.127517	0.011668	0.041202	0.118068	0.101734
XR_001948144.1	XR_001948144.1	108841540	LOC108841540	uncharacterized LOC108841540%2C transcript variant X4	NW_017353140.1:30342344-30344743	0.653169	0.632458	0	0.1712	0	0
XR_001948146.1	XR_001948146.1	108841540	LOC108841540	uncharacterized LOC108841540%2C transcript variant X4	NW_017353140.1:30342344-30344743	0.02868	0.323148	0.032576	0.063783	0.599655	0.339802
XR_001948143.1	XR_001948143.1	108841540	LOC108841540	uncharacterized LOC108841540%2C transcript variant X4	NW_017353140.1:30342344-30344743	0.024523	0.092826	0.026737	0.251164	0	0
XR_001948145.1	XR_001948145.1	108841540	LOC108841540	uncharacterized LOC108841540%2C transcript variant X4	NW_017353140.1:30342344-30344743	0	0	0	0	0	0
XR_001947810.1	XR_001947810.1	108839937	LOC108839937	uncharacterized LOC108839937	NW_017353140.1:30414032-30414449	0	2.45364	0	0	1.40657	1.73098
XR_001947854.1	XR_001947854.1	108840327	LOC108840327	uncharacterized LOC108840327	NW_017353140.1:30460263-30460864	0.597648	0.221743	0.054029	0.665322	0.309578	0.290604
XR_001947855.1	XR_001947855.1	108840328	LOC108840328	uncharacterized LOC108840328	NW_017353140.1:30460981-30461881	0.185729	0.055733	0.403351	0.465556	0.368285	0.279584
XR_001948270.1	XR_001948270.1	108842579	LOC108842579	uncharacterized LOC108842579	NW_017353140.1:30452575-30453464	0.605025	0.930278	0.378274	0.183363	0.110637	0.344648
TCONS_00013185	LINC124	XLOC_008944	XLOC_008944	-	NW_017353140.1:31145596-31145855	1.83225	0.832006	0.5713	1.89475	2.1948	1.68109
XR_001948041.1	XR_001948041.1	108841028	LOC108841028	uncharacterized LOC108841028	NW_017353140.1:31032354-31032802	0.270138	0	0	0	0	0
XR_001947744.1	XR_001947744.1	108839742	LOC108839742	uncharacterized LOC108839742	NW_017353140.1:31221751-31222888	0.615099	0.307901	0.524142	1.40623	0.971326	0.672668
XR_001944299.1	XR_001944299.1	108820281	LOC108820281	uncharacterized LOC108820281%2C transcript variant X1	NW_017353140.1:30605045-30606891	0	0	0	0.667963	0	0.903276
XR_001948120.1	XR_001948120.1	108841438	LOC108841438	uncharacterized LOC108841438	NW_017353140.1:30621810-30623001	0	0	0	0	0	0
XR_001943957.1	XR_001943957.1	108817218	LOC108817218	uncharacterized LOC108817218	NW_017353140.1:30642267-30643010	0	0	0	0	0	0
XR_001947697.1	XR_001947697.1	108839629	LOC108839629	uncharacterized LOC108839629	NW_017353140.1:30711604-30712365	0	0	0	0	0	0
XR_001947695.1	XR_001947695.1	108839628	LOC108839628	uncharacterized LOC108839628%2C transcript variant X2	NW_017353140.1:30765757-30766468	0	0.059523	0	0	0	0
XR_001947696.1	XR_001947696.1	108839628	LOC108839628	uncharacterized LOC108839628%2C transcript variant X2	NW_017353140.1:30765757-30766468	0	0	0	0	0	0
XR_001947857.1	XR_001947857.1	108840340	LOC108840340	uncharacterized LOC108840340%2C transcript variant X3	NW_017353140.1:30806949-30808558	0	0	0	0	0	0
XR_001947859.1	XR_001947859.1	108840340	LOC108840340	uncharacterized LOC108840340%2C transcript variant X3	NW_017353140.1:30806949-30808558	0	0	0	0	0	0
XR_001947860.1	XR_001947860.1	108840340	LOC108840340	uncharacterized LOC108840340%2C transcript variant X3	NW_017353140.1:30806949-30808558	0	0	0	0	0	0
XR_001947858.1	XR_001947858.1	108840340	LOC108840340	uncharacterized LOC108840340%2C transcript variant X3	NW_017353140.1:30806949-30808600	0	0	0	0	0	0
XR_001948276.1	XR_001948276.1	108842669	LOC108842669	uncharacterized LOC108842669	NW_017353140.1:30922850-30923532	0	0	0	0	0	0
XR_001948012.1	XR_001948012.1	108840880	LOC108840880	uncharacterized LOC108840880	NW_017353140.1:30967025-30967818	0	0	0	0	0	0
XR_001944298.1	XR_001944298.1	108820281	LOC108820281	uncharacterized LOC108820281%2C transcript variant X1	NW_017353140.1:30605045-30606892	1.03569	0.709982	0.536433	0.767353	1.12095	0.527967
XR_001944297.1	XR_001944297.1	108820281	LOC108820281	uncharacterized LOC108820281%2C transcript variant X1	NW_017353140.1:30605045-30606892	0.00425	0.549087	0	0.357387	0.653395	0
XR_001947856.1	XR_001947856.1	108840340	LOC108840340	uncharacterized LOC108840340%2C transcript variant X3	NW_017353140.1:30806949-30808558	0.229739	0	0.062984	0.021272	0.077592	0
XR_001947921.1	XR_001947921.1	108840588	LOC108840588	uncharacterized LOC108840588	NW_017353140.1:30814582-30815441	1.97835	1.61487	1.28512	0.633281	0.436175	0.557048
TCONS_00013164	108842781-AS1	108842781	LOC108842781	uncharacterized LOC108842781	NW_017353140.1:30860991-30861790	8.94478	9.61875	7.09566	2.17096	1.38728	1.19314
XR_001947829.1	XR_001947829.1	108840167	LOC108840167	uncharacterized LOC108840167	NW_017353140.1:31739949-31741129	8.19874	3.40502	3.3527	2.18872	1.34712	0.760932
XR_001947853.1	XR_001947853.1	108840326	LOC108840326	uncharacterized LOC108840326	NW_017353140.1:31778280-31779530	0.108568	0.047997	0.077256	0.046465	0	0.11841
XR_001948098.1	XR_001948098.1	108841312	LOC108841312	uncharacterized LOC108841312	NW_017353140.1:31864311-31865061	1.20133	0.651424	0.558054	0.627768	0.522077	0.809923
XR_001948345.1	XR_001948345.1	108843652	LOC108843652	uncharacterized LOC108843652	NW_017353140.1:32075548-32076334	1.04615	0.37563	1.26026	0.140048	0.234741	0.065625
XR_001948310.1	XR_001948310.1	108843340	LOC108843340	uncharacterized LOC108843340	NW_017353140.1:32192815-32193834	5.9077	5.60878	9.51056	2.27273	2.02549	1.96735
XR_001947958.1	XR_001947958.1	108840694	LOC108840694	uncharacterized LOC108840694	NW_017353140.1:32279807-32280485	0.581644	0	0.209339	0	0	0
TCONS_00008853	LOC108820179-IT1	108820179	LOC108820179	microtubule-associated protein 70-5%2C transcript variant X2	NW_017353140.1:32928657-32929773	0.919984	1.22587	0.354035	2.57816	2.27983	2.17648
XR_001946012.1	XR_001946012.1	108829603	LOC108829603	uncharacterized LOC108829603%2C transcript variant X1	NW_017353140.1:32600311-32602096	0	0	0	0	0	0
XR_001946013.1	XR_001946013.1	108829603	LOC108829603	uncharacterized LOC108829603%2C transcript variant X1	NW_017353140.1:32600311-32602096	0	0	0	0	0	0
XR_001948216.1	XR_001948216.1	108841975	LOC108841975	uncharacterized LOC108841975	NW_017353140.1:32653650-32654566	0	0	0	0	0	0
XR_001944524.1	XR_001944524.1	108821288	LOC108821288	uncharacterized LOC108821288%2C transcript variant X2	NW_017353140.1:32521099-32523443	0.681109	0	0	0.178078	0.291342	0
XR_001944523.1	XR_001944523.1	108821288	LOC108821288	uncharacterized LOC108821288%2C transcript variant X2	NW_017353140.1:32521100-32523443	0.443207	0.533227	0.146907	0.362036	0.041539	0.275985
XR_001947846.1	XR_001947846.1	108840267	LOC108840267	uncharacterized LOC108840267	NW_017353140.1:33234288-33235891	0.706151	0.083756	0	0	0	0
TCONS_00008897	LINC85	XLOC_006010	XLOC_006010	-	NW_017353140.1:33403216-33403519	1.61267	1.98756	0.473953	1.66771	1.3077	0.795005
XR_001947954.1	XR_001947954.1	108840676	LOC108840676	uncharacterized LOC108840676	NW_017353140.1:33509945-33511042	0.465398	0	0.022771	0.094458	0.052473	0
XR_001947915.1	XR_001947915.1	108840582	LOC108840582	uncharacterized LOC108840582%2C transcript variant X2	NW_017353140.1:33566834-33567714	0	0	0	0.102045	0	0.1913
XR_001947916.1	XR_001947916.1	108840582	LOC108840582	uncharacterized LOC108840582%2C transcript variant X2	NW_017353140.1:33566834-33567714	0	0	0	0	0	0
TCONS_00008926	LOC108840191-IT1	108840191	LOC108840191	uncharacterized LOC108840191%2C transcript variant X3	NW_017353140.1:33632527-33632779	4.42784	1.24907	18.7815	0.471129	0.108129	0.105851
XR_001948018.1	XR_001948018.1	108840906	LOC108840906	uncharacterized LOC108840906	NW_017353140.1:33580511-33581249	0	0	0	0	0	0
XR_001943949.1	XR_001943949.1	108817068	LOC108817068	uncharacterized LOC108817068	NW_017353140.1:33676334-33678421	0.240655	0.145688	0.286076	0.03813	0.170309	0.019743
XR_001947701.1	XR_001947701.1	108839652	LOC108839652	uncharacterized LOC108839652	NW_017353140.1:34175831-34176848	0.169452	0.144004	0.129816	0.045878	0	0.088854
XR_001948212.1	XR_001948212.1	108841920	LOC108841920	uncharacterized LOC108841920	NW_017353140.1:34313650-34314147	0.06061	0.150758	0	0	0	0
XR_001947708.1	XR_001947708.1	108839694	LOC108839694	uncharacterized LOC108839694	NW_017353140.1:34712827-34713777	0.036619	0	0	0	0	0
XR_001948292.1	XR_001948292.1	108843023	LOC108843023	uncharacterized LOC108843023	NW_017353140.1:35096898-35097266	0.117243	0	0.169461	0.190198	0.086017	0.101988
XR_001948090.1	XR_001948090.1	108841270	LOC108841270	uncharacterized LOC108841270	NW_017353140.1:35243374-35244166	4.15604	5.35461	2.01139	2.97853	3.94343	3.73304
TCONS_00013700	LINC125	XLOC_009287	XLOC_009287	-	NW_017353140.1:35194017-35194568	2.32329	1.34249	2.08204	0.966615	0.538357	0.434084
XR_001947906.1	XR_001947906.1	108840554	LOC108840554	uncharacterized LOC108840554	NW_017353140.1:35363156-35364952	0.693101	1.20509	0.145655	0.831739	0.846273	0.684529
XR_001947909.1	XR_001947909.1	108840567	LOC108840567	uncharacterized LOC108840567	NW_017353140.1:35389657-35391453	0	0	0	0	0	0
TCONS_00009213	LOC108839613-IT1	108839613	LOC108839613	death-associated inhibitor of apoptosis 1-like	NW_017353140.1:35503694-35504812	2.61075	3.07323	1.21653	0.860037	1.22546	1.14075
TCONS_00013756	LOC108826702-IT1	108826702	LOC108826702	nucleolin%2C transcript variant X1	NW_017353140.1:35529361-35529572	19.6356	16.8865	4.35127	19.9166	12.9229	12.6015
TCONS_00013793	LINC126	XLOC_009350	XLOC_009350	-	NW_017353140.1:35749843-35751145	8.63148	8.40643	3.4951	2.35041	1.80497	3.04949
XR_001948081.1	XR_001948081.1	108841235	LOC108841235	uncharacterized LOC108841235	NW_017353140.1:35825248-35828866	3.20234	2.3645	0.72173	1.22517	1.23517	1.13573
XR_001947777.1	XR_001947777.1	108839819	LOC108839819	uncharacterized LOC108839819	NW_017353140.1:36110015-36111253	3.6405	2.77247	2.92962	1.16673	1.26525	0.997418
XR_001947781.1	XR_001947781.1	108839827	LOC108839827	uncharacterized LOC108839827	NW_017353140.1:36140222-36141457	3.8933	2.85191	2.10426	1.18433	1.37443	1.02892
TCONS_00013856	LINC127	XLOC_009395	XLOC_009395	-	NW_017353140.1:36233487-36234105	2.47429	0.889685	1.07168	0.290139	0.304192	0.132524
XR_001945661.1	XR_001945661.1	108827428	LOC108827428	uncharacterized LOC108827428%2C transcript variant X1	NW_017353140.1:36273384-36274167	2.07121	1.04649	0.688372	0.656561	0.878498	0.581415
XR_001945662.1	XR_001945662.1	108827428	LOC108827428	uncharacterized LOC108827428%2C transcript variant X1	NW_017353140.1:36273384-36274166	0.478112	1.18187	1.47111	0.370328	0.528075	0.409834
XR_001948204.1	XR_001948204.1	108841826	LOC108841826	uncharacterized LOC108841826	NW_017353140.1:36443692-36444447	2.21822	2.14134	1.17577	2.07208	1.38067	0.750523
TCONS_00009373	108817144-AS1	108817144	LOC108817144	uncharacterized protein At5g49945-like	NW_017353140.1:36669327-36675438	15.6023	15.6955	9.0467	7.78809	7.27316	4.58993
TCONS_00013919	LINC128	XLOC_009443	XLOC_009443	-	NW_017353140.1:36782138-36783058	4.21927	4.94484	2.61168	0.565704	0.284615	0.188545
XR_001947707.1	XR_001947707.1	108839681	LOC108839681	uncharacterized LOC108839681	NW_017353140.1:36853513-36854165	1.97996	1.95549	0.753951	1.69878	2.054	1.52314
XR_001948080.1	XR_001948080.1	108841234	LOC108841234	uncharacterized LOC108841234	NW_017353140.1:36980242-36980828	0.198076	0	0	0	0	0
XR_001945198.1	XR_001945198.1	108824296	LOC108824296	uncharacterized LOC108824296%2C transcript variant X2	NW_017353140.1:37036857-37039199	3.30948	1.70964	1.50618	1.081	0.652552	0.436188
XR_001945197.1	XR_001945197.1	108824296	LOC108824296	uncharacterized LOC108824296%2C transcript variant X2	NW_017353140.1:37036857-37039193	3.56358	1.94011	1.79868	1.05212	1.95868	1.6326
XR_001945224.1	XR_001945224.1	108824672	LOC108824672	uncharacterized LOC108824672	NW_017353140.1:37078215-37079555	0.18953	0.045707	0.087699	0.23209	0.181656	0.122402
XR_001947845.1	XR_001947845.1	108840251	LOC108840251	uncharacterized LOC108840251	NW_017353140.1:37196934-37200710	0.016921	0.093871	0.034746	0.001291	0	0
XR_001947844.1	XR_001947844.1	108840250	LOC108840250	uncharacterized LOC108840250	NW_017353140.1:37199018-37200001	8.70151	7.11524	7.55082	4.54481	4.60266	4.37048
XR_001946087.1	XR_001946087.1	108829856	LOC108829856	uncharacterized LOC108829856	NW_017353140.1:37015818-37017558	0	2.97938	2.1117	0	1.82507	1.73913
XR_001946071.1	XR_001946071.1	108829777	LOC108829777	uncharacterized LOC108829777%2C transcript variant X3	NW_017353140.1:37354426-37355959	0.038579	0.165662	0.878059	0.02612	0.115873	0.008839
XR_001946069.1	XR_001946069.1	108829777	LOC108829777	uncharacterized LOC108829777%2C transcript variant X3	NW_017353140.1:37354440-37355959	2.22484	0.973208	0.173002	0.179192	0.344257	0
XR_001946066.1	XR_001946066.1	108829777	LOC108829777	uncharacterized LOC108829777%2C transcript variant X3	NW_017353140.1:37354446-37355959	0.723672	1.02176	1.27152	1.00525	0.853009	0.792441
TCONS_00014031	LINC129	XLOC_009518	XLOC_009518	-	NW_017353140.1:37383933-37384381	0.401875	0	0	1.5622	0.624769	0.78396
TCONS_00009488	LOC108843283-OT1	108843283	LOC108843283	putative glucose-6-phosphate 1-epimerase	NW_017353140.1:37412297-37422021	0.071234	0.111523	0.120004	2.88041	0.852171	0.736776
XR_001948142.1	XR_001948142.1	108841539	LOC108841539	uncharacterized LOC108841539	NW_017353140.1:37534080-37534691	7.30922	6.8785	8.35068	2.26536	3.6069	1.94826
TCONS_00009555	LINC86	XLOC_006432	XLOC_006432	-	NW_017353140.1:37762436-37762825	3.85913	1.94357	0.371726	0.988796	0.810544	0.653909
XR_001945760.1	XR_001945760.1	108828048	LOC108828048	uncharacterized LOC108828048	NW_017353140.1:37820042-37821036	0	0.389584	0.256838	0.311378	0.012937	0.042005
XR_001948286.1	XR_001948286.1	108842889	LOC108842889	uncharacterized LOC108842889%2C transcript variant X2	NW_017353140.1:37915074-37915542	0	0	0	0.093942	0.082753	0
XR_001948285.1	XR_001948285.1	108842889	LOC108842889	uncharacterized LOC108842889%2C transcript variant X2	NW_017353140.1:37915074-37915542	0.197444	0	0.263936	0	0	0.149412
XR_001945726.1	XR_001945726.1	108827812	LOC108827812	uncharacterized LOC108827812%2C transcript variant X3	NW_017353140.1:38000921-38002567	0	0.230481	0	0	0.105758	0
XR_001945725.1	XR_001945725.1	108827812	LOC108827812	uncharacterized LOC108827812%2C transcript variant X3	NW_017353140.1:38000921-38002563	1.60157	0.615633	0.450944	0.16696	0.774132	0
XR_001945724.1	XR_001945724.1	108827812	LOC108827812	uncharacterized LOC108827812%2C transcript variant X3	NW_017353140.1:38000921-38002564	0.391613	0.200828	0.624624	0.28642	0.118951	0.400938
XR_001944164.1	XR_001944164.1	108818661	LOC108818661	uncharacterized LOC108818661	NW_017353140.1:38111709-38112181	0.342435	0.329738	0.135061	0.279033	0.169289	0.083124
XR_001948158.1	XR_001948158.1	108841615	LOC108841615	uncharacterized LOC108841615	NW_017353140.1:38601338-38602366	0	0	0	0	0	0
XR_001947783.1	XR_001947783.1	108839830	LOC108839830	uncharacterized LOC108839830%2C transcript variant X2	NW_017353140.1:38753371-38754095	2.28351	1.13004	1.23512	0.679972	0.193654	0.40504
XR_001947782.1	XR_001947782.1	108839830	LOC108839830	uncharacterized LOC108839830%2C transcript variant X2	NW_017353140.1:38753371-38754095	1.87768	1.74861	2.31101	0	0.251572	0
TCONS_00009727	LINC87	XLOC_006551	XLOC_006551	-	NW_017353140.1:38841736-38842030	0.680797	1.20171	0.030211	0.937689	0.264186	0.807155
XR_001948112.1	XR_001948112.1	108841391	LOC108841391	uncharacterized LOC108841391	NW_017353140.1:38813970-38814446	0	0	0	0	0	0
XR_001944996.1	XR_001944996.1	108822987	LOC108822987	uncharacterized LOC108822987%2C transcript variant X1	NW_017353140.1:38938606-38940153	9.86274	9.39144	4.819	8.35019	9.02892	6.9004
XR_001944997.1	XR_001944997.1	108822987	LOC108822987	uncharacterized LOC108822987%2C transcript variant X1	NW_017353140.1:38938606-38940084	0.979258	0.233266	0.455375	0.574729	0.375043	0.555024
TCONS_00014325	LOC108828541-OT1	108828541	LOC108828541	thioredoxin-like 2-2%2C chloroplastic	NW_017353140.1:39272828-39278923	0.265814	0.135093	0.099013	1.76639	1.45821	1.08879
TCONS_00014363	LINC130	XLOC_009724	XLOC_009724	-	NW_017353140.1:39521637-39522013	2.89792	1.72318	1.83499	1.1026	1.04842	0.627855
TCONS_00014384	LINC131	XLOC_009742	XLOC_009742	-	NW_017353140.1:39779421-39781122	2.66809	4.10493	0.26836	1.49001	1.11056	1.19931
TCONS_00014385	LINC132	XLOC_009742	XLOC_009742	-	NW_017353140.1:39779421-39781160	0.203211	0.310901	0.008579	3.0843	5.23455	7.50695
TCONS_00014395	LINC133	XLOC_009750	XLOC_009750	-	NW_017353140.1:39848611-39849412	1.41185	0.818602	0.092605	3.84281	5.27021	5.88394
XR_001948033.1	XR_001948033.1	108840997	LOC108840997	uncharacterized LOC108840997	NW_017353140.1:40072069-40073298	0.2738	0.293402	0	0.100709	0.202024	0.079169
XR_001947685.1	XR_001947685.1	108839617	LOC108839617	uncharacterized LOC108839617%2C transcript variant X7	NW_017353140.1:40090150-40093559	0	0	0	0	0	0
XR_001947688.1	XR_001947688.1	108839617	LOC108839617	uncharacterized LOC108839617%2C transcript variant X7	NW_017353140.1:40090150-40093559	0	0	0	0	0	0
XR_001947689.1	XR_001947689.1	108839617	LOC108839617	uncharacterized LOC108839617%2C transcript variant X7	NW_017353140.1:40090150-40093559	0	0	0	0	0	0
XR_001947683.1	XR_001947683.1	108839617	LOC108839617	uncharacterized LOC108839617%2C transcript variant X7	NW_017353140.1:40090150-40093560	0	0	0	0	0	0
XR_001947681.1	XR_001947681.1	108839617	LOC108839617	uncharacterized LOC108839617%2C transcript variant X7	NW_017353140.1:40090150-40093561	0	0	0	0	0	0
XR_001947682.1	XR_001947682.1	108839617	LOC108839617	uncharacterized LOC108839617%2C transcript variant X7	NW_017353140.1:40090150-40093561	0	0	0	0	0	0
XR_001947680.1	XR_001947680.1	108839617	LOC108839617	uncharacterized LOC108839617%2C transcript variant X7	NW_017353140.1:40090150-40093563	0	0.045188	0	0.007344	0	0
XR_001947687.1	XR_001947687.1	108839617	LOC108839617	uncharacterized LOC108839617%2C transcript variant X7	NW_017353140.1:40090150-40093563	0	0	0	0	0	0
XR_001947691.1	XR_001947691.1	108839617	LOC108839617	uncharacterized LOC108839617%2C transcript variant X7	NW_017353140.1:40090150-40093564	0	0	0	0	0	0
XR_001947686.1	XR_001947686.1	108839617	LOC108839617	uncharacterized LOC108839617%2C transcript variant X7	NW_017353140.1:40090150-40093566	0	0	0	0	0	0
XR_001947684.1	XR_001947684.1	108839617	LOC108839617	uncharacterized LOC108839617%2C transcript variant X7	NW_017353140.1:40090150-40093559	0.003463	0	0	0	0	0
XR_001947690.1	XR_001947690.1	108839617	LOC108839617	uncharacterized LOC108839617%2C transcript variant X7	NW_017353140.1:40090150-40093558	0.013989	0	0	0	0	0
XR_001948252.1	XR_001948252.1	108842302	LOC108842302	uncharacterized LOC108842302%2C transcript variant X7	NW_017353140.1:40111856-40115265	0	0	0	0	0	0
XR_001948246.1	XR_001948246.1	108842302	LOC108842302	uncharacterized LOC108842302%2C transcript variant X7	NW_017353140.1:40111856-40115266	0	0	0	0	0	0
XR_001948247.1	XR_001948247.1	108842302	LOC108842302	uncharacterized LOC108842302%2C transcript variant X7	NW_017353140.1:40111856-40115266	0	0	0	0	0	0
XR_001948250.1	XR_001948250.1	108842302	LOC108842302	uncharacterized LOC108842302%2C transcript variant X7	NW_017353140.1:40111856-40115266	0	0	0	0	0	0
XR_001948251.1	XR_001948251.1	108842302	LOC108842302	uncharacterized LOC108842302%2C transcript variant X7	NW_017353140.1:40111856-40115266	0	0	0	0	0	0
XR_001948245.1	XR_001948245.1	108842302	LOC108842302	uncharacterized LOC108842302%2C transcript variant X7	NW_017353140.1:40111856-40115267	0	0	0	0	0	0
XR_001948243.1	XR_001948243.1	108842302	LOC108842302	uncharacterized LOC108842302%2C transcript variant X7	NW_017353140.1:40111856-40115268	0	0	0	0	0	0
XR_001948244.1	XR_001948244.1	108842302	LOC108842302	uncharacterized LOC108842302%2C transcript variant X7	NW_017353140.1:40111856-40115268	0	0	0	0	0	0
XR_001948242.1	XR_001948242.1	108842302	LOC108842302	uncharacterized LOC108842302%2C transcript variant X7	NW_017353140.1:40111856-40115270	0	0.038946	0	0	0	0
XR_001948249.1	XR_001948249.1	108842302	LOC108842302	uncharacterized LOC108842302%2C transcript variant X7	NW_017353140.1:40111856-40115270	0	0	0	0	0	0
XR_001948253.1	XR_001948253.1	108842302	LOC108842302	uncharacterized LOC108842302%2C transcript variant X7	NW_017353140.1:40111856-40115271	0	0	0	0	0	0
XR_001948248.1	XR_001948248.1	108842302	LOC108842302	uncharacterized LOC108842302%2C transcript variant X7	NW_017353140.1:40111856-40115273	0	0	0	0	0	0
XR_001947920.1	XR_001947920.1	108840584	LOC108840584	uncharacterized LOC108840584%2C transcript variant X2	NW_017353140.1:40263954-40265091	0	0	0	0	0	0
XR_001947919.1	XR_001947919.1	108840584	LOC108840584	uncharacterized LOC108840584%2C transcript variant X2	NW_017353140.1:40263954-40265091	0.167935	0.267488	0	0	0.313172	0
XR_001947918.1	XR_001947918.1	108840584	LOC108840584	uncharacterized LOC108840584%2C transcript variant X2	NW_017353140.1:40263954-40265091	0.205084	0.32991	0.064135	1.05159	0.509709	1.03473
XR_001944010.1	XR_001944010.1	108817468	LOC108817468	uncharacterized LOC108817468%2C transcript variant X1	NW_017353140.1:40273014-40275324	0	0	0.902458	0.263822	0	0.400535
XR_001944015.1	XR_001944015.1	108817468	LOC108817468	uncharacterized LOC108817468%2C transcript variant X1	NW_017353140.1:40273014-40275324	1.38955	0	0	0.30042	0	0.666691
XR_001944009.1	XR_001944009.1	108817468	LOC108817468	uncharacterized LOC108817468%2C transcript variant X1	NW_017353140.1:40273014-40275324	2.77792	0.013331	1.80447	2.14441	1.78141	0.99456
XR_001944011.1	XR_001944011.1	108817468	LOC108817468	uncharacterized LOC108817468%2C transcript variant X1	NW_017353140.1:40273014-40275324	1.87574	4.17026	1.51379	0.145796	1.63623	1.08921
XR_001944012.1	XR_001944012.1	108817468	LOC108817468	uncharacterized LOC108817468%2C transcript variant X1	NW_017353140.1:40273014-40275324	0.116467	0.322474	0.037854	0.145699	0.163322	0.052747
XR_001948208.1	XR_001948208.1	108841854	LOC108841854	uncharacterized LOC108841854	NW_017353140.1:40277555-40279163	0.328313	0.08703	0.240471	0	0.20104	0.133542
XR_001944248.1	XR_001944248.1	108819443	LOC108819443	uncharacterized LOC108819443%2C transcript variant X4	NW_017353140.1:40283697-40286031	0.189283	0.484558	0.63682	1.21174	0.995455	0.80037
XR_001944250.1	XR_001944250.1	108819443	LOC108819443	uncharacterized LOC108819443%2C transcript variant X4	NW_017353140.1:40283696-40286031	0.083345	0.48442	0.224476	0.395998	0.276609	0.069214
XR_001944247.1	XR_001944247.1	108819443	LOC108819443	uncharacterized LOC108819443%2C transcript variant X4	NW_017353140.1:40283698-40286031	5.56944	3.20546	2.5043	1.152	1.31779	1.21486
XR_001944249.1	XR_001944249.1	108819443	LOC108819443	uncharacterized LOC108819443%2C transcript variant X4	NW_017353140.1:40283697-40286031	0.169543	0.874069	0.259744	0.924654	0.571567	0.154022
XR_001943999.1	XR_001943999.1	108817358	LOC108817358	uncharacterized LOC108817358%2C transcript variant X1	NW_017353140.1:40299896-40302150	1.6701	3.00403	1.54512	0.465336	1.25323	0.715311
XR_001944003.1	XR_001944003.1	108817358	LOC108817358	uncharacterized LOC108817358%2C transcript variant X1	NW_017353140.1:40299896-40302150	1.54771	0.306115	1.00225	0.393045	0	0.456375
XR_001944000.1	XR_001944000.1	108817358	LOC108817358	uncharacterized LOC108817358%2C transcript variant X1	NW_017353140.1:40299896-40302150	1.85309	1.10399	1.26663	1.8903	1.56233	1.55958
XR_001943998.1	XR_001943998.1	108817358	LOC108817358	uncharacterized LOC108817358%2C transcript variant X1	NW_017353140.1:40299896-40302150	1.4468	2.20762	1.2264	1.19446	0.938228	0.731037
XR_001944001.1	XR_001944001.1	108817358	LOC108817358	uncharacterized LOC108817358%2C transcript variant X1	NW_017353140.1:40299896-40302150	0.179247	0.450317	0.044837	0.139825	0.271523	0.059341
XR_001948211.1	XR_001948211.1	108841861	LOC108841861	uncharacterized LOC108841861	NW_017353140.1:40304438-40306046	0.329597	0.048391	0.235787	0	0.15554	0.114707
XR_001944150.1	XR_001944150.1	108818478	LOC108818478	uncharacterized LOC108818478%2C transcript variant X4	NW_017353140.1:40310580-40312904	0.167599	0.700965	0	0.837564	0.80003	0.859714
XR_001944152.1	XR_001944152.1	108818478	LOC108818478	uncharacterized LOC108818478%2C transcript variant X4	NW_017353140.1:40310579-40312904	0.002031	0.1265	0	0	0.251446	0.091762
XR_001944149.1	XR_001944149.1	108818478	LOC108818478	uncharacterized LOC108818478%2C transcript variant X4	NW_017353140.1:40310581-40312904	5.86967	3.21747	0.446962	0.314475	0.787869	1.35422
XR_001944151.1	XR_001944151.1	108818478	LOC108818478	uncharacterized LOC108818478%2C transcript variant X4	NW_017353140.1:40310580-40312904	0.16957	0.850492	0	0	0.518657	0.210256
XR_001948111.1	XR_001948111.1	108841387	LOC108841387	uncharacterized LOC108841387	NW_017353140.1:40749063-40749787	0	0	0	0	0	0
XR_001948327.1	XR_001948327.1	108843428	LOC108843428	uncharacterized LOC108843428	NW_017353140.1:40742203-40742929	0.029676	0	0	0	0	0
XR_001944587.1	XR_001944587.1	108821528	LOC108821528	uncharacterized LOC108821528	NW_017353140.1:40797154-40799450	0.994933	0.144728	0.427621	0.069765	0.690064	0.13868
TCONS_00014535	108823028-AS1	108823028	LOC108823028	UDP-sulfoquinovose synthase%2C chloroplastic-like%2C transcript variant X2	NW_017353140.1:40952418-40952902	1.71861	0.817247	0.792611	0.062062	0.028297	0.027899
XR_001948178.1	XR_001948178.1	108841703	LOC108841703	uncharacterized LOC108841703	NW_017353140.1:41064611-41065694	0.911976	1.77427	0.637914	0.375906	0.513608	0.54104
XR_001947917.1	XR_001947917.1	108840583	LOC108840583	uncharacterized LOC108840583	NW_017353140.1:41244054-41244809	0.429341	0.71479	0.11826	0.815658	0.962005	0.710663
XR_001948283.1	XR_001948283.1	108842872	LOC108842872	uncharacterized LOC108842872%2C transcript variant X2	NW_017353140.1:41729086-41730575	0	0	0	0	0	0
XR_001948284.1	XR_001948284.1	108842872	LOC108842872	uncharacterized LOC108842872%2C transcript variant X2	NW_017353140.1:41729086-41730575	0	0	0.028759	0	0	0
XR_001947988.1	XR_001947988.1	108840821	LOC108840821	uncharacterized LOC108840821%2C transcript variant X2	NW_017353140.1:41746968-41748456	0	0	0	0	0	0
XR_001947989.1	XR_001947989.1	108840821	LOC108840821	uncharacterized LOC108840821%2C transcript variant X2	NW_017353140.1:41746968-41748456	0	0	0	0	0	0
TCONS_00010246	LOC108841475-OT2	108841475	LOC108841475	calcium-dependent protein kinase 5-like	NW_017353140.1:41911012-41945218	11.7938	5.01629	8.86199	8.85644	8.30745	6.0606
TCONS_00010245	LOC108841475-OT1	108841475	LOC108841475	calcium-dependent protein kinase 5-like	NW_017353140.1:41911012-41911504	1.55856	0.136437	1.21423	1.25802	0.936707	0.119081
XR_001947822.1	XR_001947822.1	108840144	LOC108840144	uncharacterized LOC108840144%2C transcript variant X2	NW_017353140.1:42370371-42372817	0.05876	0.052349	0.098435	0	0	0.021523
XR_001947821.1	XR_001947821.1	108840144	LOC108840144	uncharacterized LOC108840144%2C transcript variant X2	NW_017353140.1:42370371-42371846	1.03916	1.01124	0.899087	0.188848	0.140927	0.195139
XR_001948155.1	XR_001948155.1	108841594	LOC108841594	uncharacterized LOC108841594	NW_017353140.1:42491880-42493291	0	10.8677	6.86829	0	0	0
XR_001948156.1	XR_001948156.1	108841607	LOC108841607	uncharacterized LOC108841607	NW_017353140.1:42423667-42425078	25.8027	23.3325	17.2431	13.8068	14.075	15.2764
XR_001943872.1	XR_001943872.1	108816503	LOC108816503	uncharacterized LOC108816503	NW_017353140.1:42825251-42826777	0.028566	0	0	0	0	0
XR_001948017.1	XR_001948017.1	108840888	LOC108840888	uncharacterized LOC108840888	NW_017353140.1:42962450-42963901	0.032842	0	0	0	0	0
XR_001948324.1	XR_001948324.1	108843397	LOC108843397	uncharacterized LOC108843397	NW_017353140.1:42971358-42972341	0	0	0.071652	0	0.32462	0.269107
XR_001948153.1	XR_001948153.1	108841572	LOC108841572	uncharacterized LOC108841572	NW_017353140.1:42893362-42893979	0	0	0	0	0	0
XR_001948154.1	XR_001948154.1	108841574	LOC108841574	uncharacterized LOC108841574	NW_017353140.1:42941135-42941745	0	0	0	0	0	0
XR_001948117.1	XR_001948117.1	108841417	LOC108841417	uncharacterized LOC108841417	NW_017353140.1:43189372-43191797	0	0	0	0	0	0
XR_001946395.1	XR_001946395.1	108831555	LOC108831555	uncharacterized LOC108831555%2C transcript variant X5	NW_017353140.1:43378920-43382431	0	0	0	0	0	0
XR_001946398.1	XR_001946398.1	108831555	LOC108831555	uncharacterized LOC108831555%2C transcript variant X5	NW_017353140.1:43378920-43382433	0	0	0	0	0	0
XR_001946396.1	XR_001946396.1	108831555	LOC108831555	uncharacterized LOC108831555%2C transcript variant X5	NW_017353140.1:43378920-43382421	0.049369	0	0	0	0.202947	0
XR_001946394.1	XR_001946394.1	108831555	LOC108831555	uncharacterized LOC108831555%2C transcript variant X5	NW_017353140.1:43378920-43382431	0.052183	0	0.016103	0.122348	0	0.162284
XR_001946397.1	XR_001946397.1	108831555	LOC108831555	uncharacterized LOC108831555%2C transcript variant X5	NW_017353140.1:43378920-43382432	0.010675	0	0	0	0	0
XR_001947816.1	XR_001947816.1	108840007	LOC108840007	uncharacterized LOC108840007	NW_017353140.1:43503615-43505311	0.070513	0	0	0	0	0
XR_001947745.1	XR_001947745.1	108839761	LOC108839761	uncharacterized LOC108839761	NW_017353140.1:43537354-43538891	3.29016	2.69954	1.74171	1.67678	2.45321	0.967312
XR_001948121.1	XR_001948121.1	108841440	LOC108841440	uncharacterized LOC108841440	NW_017353140.1:43573007-43573662	0	0	0	0	0	0
XR_001944736.1	XR_001944736.1	108822263	LOC108822263	uncharacterized LOC108822263	NW_017353140.1:43576686-43577430	47.259	45.546	24.2963	39.7845	46.9554	42.0261
TCONS_00014955	LINC134	XLOC_010113	XLOC_010113	-	NW_017353140.1:43608167-43609692	3.35443	1.82285	2.00276	0.157666	0.489068	0.663491
XR_001948291.1	XR_001948291.1	108842990	LOC108842990	uncharacterized LOC108842990	NW_017353140.1:43622056-43622375	0.315618	0	0.117926	0.056053	0	0.103714
XR_001944610.1	XR_001944610.1	108821604	LOC108821604	uncharacterized LOC108821604%2C transcript variant X3	NW_017353140.1:43681046-43692125	0	0	0	0	0	0
XR_001944607.1	XR_001944607.1	108821604	LOC108821604	uncharacterized LOC108821604%2C transcript variant X3	NW_017353140.1:43681437-43692125	0	0	0	0	0	0
XR_001944609.1	XR_001944609.1	108821604	LOC108821604	uncharacterized LOC108821604%2C transcript variant X3	NW_017353140.1:43681437-43692125	0	0	0	0	0	0
XR_001944611.1	XR_001944611.1	108821618	LOC108821618	uncharacterized LOC108821618%2C transcript variant X2	NW_017353140.1:43692133-43694524	0	0	0	0	0	0
XR_001944612.1	XR_001944612.1	108821618	LOC108821618	uncharacterized LOC108821618%2C transcript variant X2	NW_017353140.1:43692133-43694524	0	0	0	0	0	0
XR_001949026.1	XR_001949026.1	108847971	LOC108847971	uncharacterized LOC108847971%2C transcript variant X3	NW_017353141.1:17769-20718	0	0	0	0	0	0
XR_001949023.1	XR_001949023.1	108847971	LOC108847971	uncharacterized LOC108847971%2C transcript variant X3	NW_017353141.1:17769-20719	0	0	0	0	0	0
XR_001949025.1	XR_001949025.1	108847971	LOC108847971	uncharacterized LOC108847971%2C transcript variant X3	NW_017353141.1:17769-20964	0	0	0.156653	0.291013	0	0.490787
XR_001949024.1	XR_001949024.1	108847971	LOC108847971	uncharacterized LOC108847971%2C transcript variant X3	NW_017353141.1:17769-20964	0.020131	0	0	0	0	0
XR_001949027.1	XR_001949027.1	108847971	LOC108847971	uncharacterized LOC108847971%2C transcript variant X3	NW_017353141.1:17769-20720	0.125796	0	0	0.116711	0.167611	0
XR_001949022.1	XR_001949022.1	108847971	LOC108847971	uncharacterized LOC108847971%2C transcript variant X3	NW_017353141.1:17769-20718	0.023963	0	0	0	0	0
XR_001948994.1	XR_001948994.1	108847737	LOC108847737	uncharacterized LOC108847737	NW_017353141.1:93982-94925	0	0.021338	0	0	0	0
TCONS_00018066	LINC173	XLOC_012188	XLOC_012188	-	NW_017353141.1:342232-342617	1.14969	0.523522	0.458184	0	0.149567	0
XR_001948822.1	XR_001948822.1	108846830	LOC108846830	uncharacterized LOC108846830	NW_017353141.1:639207-640011	0	0	0	0	0	0
XR_001948525.1	XR_001948525.1	108845706	LOC108845706	uncharacterized LOC108845706	NW_017353141.1:378023-378891	0	0	0	0	0	0
XR_001948528.1	XR_001948528.1	108845726	LOC108845726	uncharacterized LOC108845726	NW_017353141.1:452765-453799	0	0	0	0	0	0
XR_001948527.1	XR_001948527.1	108845725	LOC108845725	uncharacterized LOC108845725	NW_017353141.1:453869-455041	0	0	0	0	0	0
TCONS_00015046	LOC108845710-OT1	108845710	LOC108845710	putative cyclic nucleotide-gated ion channel 13	NW_017353141.1:436723-437293	0.82285	0.471791	3.20796	2.24427	2.06369	1.71532
TCONS_00015035	LINC135	XLOC_010153	XLOC_010153	-	NW_017353141.1:374266-376041	15.5576	8.03413	13.8053	11.6088	11.7793	10.2189
TCONS_00015092	LINC136	XLOC_010198	XLOC_010198	-	NW_017353141.1:1154402-1155931	0.326586	0.874735	0.038833	1.21646	0.683336	0.834089
XR_001948622.1	XR_001948622.1	108846256	LOC108846256	uncharacterized LOC108846256	NW_017353141.1:1178570-1180011	0.629245	0.133008	0.301185	0.13114	0.131514	0.235051
TCONS_00015094	108847490-AS1	108847490	LOC108847490	60S ribosomal protein L19-3-like	NW_017353141.1:1158653-1167695	0.444387	0.013857	0	0.025849	0.761126	0
TCONS_00015097	108847490-AS3	108847490	LOC108847490	60S ribosomal protein L19-3-like	NW_017353141.1:1158703-1168107	0.710291	0.355229	0	0.195464	0.05651	1.3661
TCONS_00015096	108847490-AS2	108847490	LOC108847490	60S ribosomal protein L19-3-like	NW_017353141.1:1158703-1167675	0.032559	0.198876	0	0.107368	1.20843	0.030065
XR_001948865.1	XR_001948865.1	108847029	LOC108847029	uncharacterized LOC108847029	NW_017353141.1:1636439-1637524	0	0	0	0	0	0
XR_001948674.1	XR_001948674.1	108846564	LOC108846564	uncharacterized LOC108846564	NW_017353141.1:1702324-1703571	1.79666	1.47419	1.47284	0.690453	0.668957	0.993921
XR_001948602.1	XR_001948602.1	108846144	LOC108846144	uncharacterized LOC108846144	NW_017353141.1:1770690-1771180	0.644926	0	0.207663	0.405491	0.557297	0
TCONS_00018234	LINC174	XLOC_012300	XLOC_012300	-	NW_017353141.1:1861015-1862466	1.91019	0.863935	2.18469	0.579956	0.593452	0.639191
TCONS_00018244	LINC175	XLOC_012308	XLOC_012308	-	NW_017353141.1:1978272-1978513	1.12184	1.07959	1.55658	0.365677	0.881671	0
TCONS_00018249	LINC176	XLOC_012311	XLOC_012311	-	NW_017353141.1:2054963-2055181	6.52376	3.85924	0.874045	1.81653	1.17689	1.32239
XR_001948482.1	XR_001948482.1	108844608	LOC108844608	uncharacterized LOC108844608	NW_017353141.1:2172233-2173008	0	0	0	0	0	0
XR_001948605.1	XR_001948605.1	108846162	LOC108846162	uncharacterized LOC108846162%2C transcript variant X2	NW_017353141.1:2342890-2343798	0	0	0	0	0	0
XR_001948606.1	XR_001948606.1	108846162	LOC108846162	uncharacterized LOC108846162%2C transcript variant X2	NW_017353141.1:2342890-2343798	0	0	0	0	0	0
XR_001948652.1	XR_001948652.1	108846420	LOC108846420	uncharacterized LOC108846420	NW_017353141.1:2393144-2394149	4.34615	3.10439	1.63617	2.82497	3.40535	2.51311
XR_001948513.1	XR_001948513.1	108844892	LOC108844892	uncharacterized LOC108844892	NW_017353141.1:2403307-2406642	0.05851	0	0	0	0	0
XR_001948905.1	XR_001948905.1	108847205	LOC108847205	uncharacterized LOC108847205%2C transcript variant X3	NW_017353141.1:2415473-2417692	0	0.449077	0.734672	0.254531	0.380925	0.086223
XR_001948906.1	XR_001948906.1	108847205	LOC108847205	uncharacterized LOC108847205%2C transcript variant X3	NW_017353141.1:2415473-2417692	0	0	0	0	0	0
XR_001948904.1	XR_001948904.1	108847205	LOC108847205	uncharacterized LOC108847205%2C transcript variant X3	NW_017353141.1:2415474-2417692	3.3834	0	0	0	0	0
TCONS_00015201	LINC137	XLOC_010262	XLOC_010262	-	NW_017353141.1:2448488-2449332	3.10376	2.63256	1.65097	0.28497	0.519622	0.333275
XR_001948768.1	XR_001948768.1	108846801	LOC108846801	uncharacterized LOC108846801%2C transcript variant X23	NW_017353141.1:2654882-2673508	0	0	0	0	0	0
XR_001948769.1	XR_001948769.1	108846801	LOC108846801	uncharacterized LOC108846801%2C transcript variant X23	NW_017353141.1:2654882-2673508	0	0	0	0	0	0
XR_001948771.1	XR_001948771.1	108846801	LOC108846801	uncharacterized LOC108846801%2C transcript variant X23	NW_017353141.1:2654882-2673508	0	0	0	0	0	0
XR_001948774.1	XR_001948774.1	108846801	LOC108846801	uncharacterized LOC108846801%2C transcript variant X23	NW_017353141.1:2654882-2673508	0	0	0	0	0	0
XR_001948776.1	XR_001948776.1	108846801	LOC108846801	uncharacterized LOC108846801%2C transcript variant X23	NW_017353141.1:2654882-2673508	0	0	0	0	0	0
XR_001948777.1	XR_001948777.1	108846801	LOC108846801	uncharacterized LOC108846801%2C transcript variant X23	NW_017353141.1:2654882-2673508	0	0	0	0	0	0
XR_001948781.1	XR_001948781.1	108846801	LOC108846801	uncharacterized LOC108846801%2C transcript variant X23	NW_017353141.1:2654882-2673508	0	0	0	0	0	0
XR_001948783.1	XR_001948783.1	108846801	LOC108846801	uncharacterized LOC108846801%2C transcript variant X23	NW_017353141.1:2654882-2673508	0	0	0	0	0	0
XR_001948785.1	XR_001948785.1	108846801	LOC108846801	uncharacterized LOC108846801%2C transcript variant X23	NW_017353141.1:2654882-2673508	0	0	0	0	0	0
XR_001948786.1	XR_001948786.1	108846801	LOC108846801	uncharacterized LOC108846801%2C transcript variant X23	NW_017353141.1:2654882-2673508	0	0	0	0	0	0
XR_001948788.1	XR_001948788.1	108846801	LOC108846801	uncharacterized LOC108846801%2C transcript variant X23	NW_017353141.1:2654882-2673508	0	0	0	0	0	0
XR_001948791.1	XR_001948791.1	108846801	LOC108846801	uncharacterized LOC108846801%2C transcript variant X23	NW_017353141.1:2654882-2673508	0	0	0	0	0	0
XR_001948792.1	XR_001948792.1	108846801	LOC108846801	uncharacterized LOC108846801%2C transcript variant X23	NW_017353141.1:2654882-2673508	0	0	0	0	0	0
XR_001948793.1	XR_001948793.1	108846801	LOC108846801	uncharacterized LOC108846801%2C transcript variant X23	NW_017353141.1:2654882-2673508	0	0	0	0	0	0
XR_001948794.1	XR_001948794.1	108846801	LOC108846801	uncharacterized LOC108846801%2C transcript variant X23	NW_017353141.1:2654882-2673508	0	0	0	0	0.028569	0
XR_001948795.1	XR_001948795.1	108846801	LOC108846801	uncharacterized LOC108846801%2C transcript variant X23	NW_017353141.1:2654882-2673508	0	0	0	0	0	0
XR_001948796.1	XR_001948796.1	108846801	LOC108846801	uncharacterized LOC108846801%2C transcript variant X23	NW_017353141.1:2654882-2673508	0	0	0	0	0	0
XR_001948798.1	XR_001948798.1	108846801	LOC108846801	uncharacterized LOC108846801%2C transcript variant X23	NW_017353141.1:2654882-2673508	0	0	0	0	0	0
XR_001948799.1	XR_001948799.1	108846801	LOC108846801	uncharacterized LOC108846801%2C transcript variant X23	NW_017353141.1:2654882-2673508	0	0	0	0.001916	0.011933	0
XR_001948802.1	XR_001948802.1	108846801	LOC108846801	uncharacterized LOC108846801%2C transcript variant X23	NW_017353141.1:2654882-2673508	0	0	0	0	0	0
XR_001948804.1	XR_001948804.1	108846801	LOC108846801	uncharacterized LOC108846801%2C transcript variant X23	NW_017353141.1:2654882-2673508	0	0	0	0	0	0
XR_001948807.1	XR_001948807.1	108846801	LOC108846801	uncharacterized LOC108846801%2C transcript variant X23	NW_017353141.1:2654882-2673508	0	0	0	0	0	0
XR_001948810.1	XR_001948810.1	108846801	LOC108846801	uncharacterized LOC108846801%2C transcript variant X23	NW_017353141.1:2654882-2673508	0	0	0	0	0	0
XR_001948813.1	XR_001948813.1	108846801	LOC108846801	uncharacterized LOC108846801%2C transcript variant X23	NW_017353141.1:2654882-2673508	0	0	0	0	0	0
XR_001948815.1	XR_001948815.1	108846801	LOC108846801	uncharacterized LOC108846801%2C transcript variant X23	NW_017353141.1:2654882-2673508	0	0	0	0	0	0
XR_001948816.1	XR_001948816.1	108846801	LOC108846801	uncharacterized LOC108846801%2C transcript variant X23	NW_017353141.1:2654882-2673508	0	0	0	0	0	0
XR_001948817.1	XR_001948817.1	108846801	LOC108846801	uncharacterized LOC108846801%2C transcript variant X23	NW_017353141.1:2654882-2673508	0	0	0	0	0	0
XR_001948718.1	XR_001948718.1	108846798	LOC108846798	uncharacterized LOC108846798%2C transcript variant X23	NW_017353141.1:2685346-2703972	0	0	0	0	0	0
XR_001948720.1	XR_001948720.1	108846798	LOC108846798	uncharacterized LOC108846798%2C transcript variant X23	NW_017353141.1:2685346-2703972	0	0	0.007113	0	0	0
XR_001948726.1	XR_001948726.1	108846798	LOC108846798	uncharacterized LOC108846798%2C transcript variant X23	NW_017353141.1:2685346-2703972	0	0	0.039106	0	0	0
XR_001948731.1	XR_001948731.1	108846798	LOC108846798	uncharacterized LOC108846798%2C transcript variant X23	NW_017353141.1:2685346-2703972	0	0.003644	0.008579	0	0.018862	0.003847
XR_001948733.1	XR_001948733.1	108846798	LOC108846798	uncharacterized LOC108846798%2C transcript variant X23	NW_017353141.1:2685346-2703972	0	0	0	0	0	0
XR_001948736.1	XR_001948736.1	108846798	LOC108846798	uncharacterized LOC108846798%2C transcript variant X23	NW_017353141.1:2685346-2703972	0	0	0	0	0	0
XR_001948742.1	XR_001948742.1	108846798	LOC108846798	uncharacterized LOC108846798%2C transcript variant X23	NW_017353141.1:2685346-2703972	0	0	0	0	0	0
XR_001948743.1	XR_001948743.1	108846798	LOC108846798	uncharacterized LOC108846798%2C transcript variant X23	NW_017353141.1:2685346-2703972	0	0.016009	0	0	0	0.001509
XR_001948744.1	XR_001948744.1	108846798	LOC108846798	uncharacterized LOC108846798%2C transcript variant X23	NW_017353141.1:2685346-2703972	0	0	0	0	0	0
XR_001948745.1	XR_001948745.1	108846798	LOC108846798	uncharacterized LOC108846798%2C transcript variant X23	NW_017353141.1:2685346-2703972	0	0.037538	0	0	0	0.004343
XR_001948749.1	XR_001948749.1	108846798	LOC108846798	uncharacterized LOC108846798%2C transcript variant X23	NW_017353141.1:2685346-2703972	0	0.025665	0.01788	0.001155	0.009354	0.000148
XR_001948752.1	XR_001948752.1	108846798	LOC108846798	uncharacterized LOC108846798%2C transcript variant X23	NW_017353141.1:2685346-2703972	0	0	0	0	0	0.013206
XR_001948754.1	XR_001948754.1	108846798	LOC108846798	uncharacterized LOC108846798%2C transcript variant X23	NW_017353141.1:2685346-2703972	0	0	0.001393	0	0.000575	0
XR_001948757.1	XR_001948757.1	108846798	LOC108846798	uncharacterized LOC108846798%2C transcript variant X23	NW_017353141.1:2685346-2703972	0	0	0	0	0	0.003078
XR_001948758.1	XR_001948758.1	108846798	LOC108846798	uncharacterized LOC108846798%2C transcript variant X23	NW_017353141.1:2685346-2703972	0	0	0	0	0.002465	0
XR_001948764.1	XR_001948764.1	108846798	LOC108846798	uncharacterized LOC108846798%2C transcript variant X23	NW_017353141.1:2685346-2703972	0	0	0	0	0	0
XR_001948765.1	XR_001948765.1	108846798	LOC108846798	uncharacterized LOC108846798%2C transcript variant X23	NW_017353141.1:2685346-2703972	0	0	0.006984	0	0	0
XR_001948766.1	XR_001948766.1	108846798	LOC108846798	uncharacterized LOC108846798%2C transcript variant X23	NW_017353141.1:2685346-2703972	0	0	0	0	0.014164	0
XR_001948767.1	XR_001948767.1	108846798	LOC108846798	uncharacterized LOC108846798%2C transcript variant X23	NW_017353141.1:2685346-2703972	0	0	0.003063	0.015795	0.015116	0
TCONS_00018311	LINC177	XLOC_012342	XLOC_012342	-	NW_017353141.1:2600284-2600631	0.840682	0.30829	0.369649	1.88468	1.60146	1.01627
XR_001948803.1	XR_001948803.1	108846801	LOC108846801	uncharacterized LOC108846801%2C transcript variant X23	NW_017353141.1:2654882-2673508	0.002531	0	0	0	0	0
XR_001948780.1	XR_001948780.1	108846801	LOC108846801	uncharacterized LOC108846801%2C transcript variant X23	NW_017353141.1:2654882-2673508	0.055956	0	0	0	0.036407	0
XR_001948811.1	XR_001948811.1	108846801	LOC108846801	uncharacterized LOC108846801%2C transcript variant X23	NW_017353141.1:2654882-2673508	0.04881	0	0	0	0	0
XR_001948806.1	XR_001948806.1	108846801	LOC108846801	uncharacterized LOC108846801%2C transcript variant X23	NW_017353141.1:2654882-2673508	0.048697	0	0	0	0	0
XR_001948784.1	XR_001948784.1	108846801	LOC108846801	uncharacterized LOC108846801%2C transcript variant X23	NW_017353141.1:2654882-2673508	0.048322	0	0	0	0	0
XR_001948770.1	XR_001948770.1	108846801	LOC108846801	uncharacterized LOC108846801%2C transcript variant X23	NW_017353141.1:2654882-2673508	0.034959	0	0	0	0	0
XR_001948809.1	XR_001948809.1	108846801	LOC108846801	uncharacterized LOC108846801%2C transcript variant X23	NW_017353141.1:2654882-2673508	0.031635	0	0	0	0	0
XR_001948782.1	XR_001948782.1	108846801	LOC108846801	uncharacterized LOC108846801%2C transcript variant X23	NW_017353141.1:2654882-2673508	0.030722	0	0	0	0	0
XR_001948773.1	XR_001948773.1	108846801	LOC108846801	uncharacterized LOC108846801%2C transcript variant X23	NW_017353141.1:2654882-2673508	0.023093	0	0	0	0	0
XR_001948779.1	XR_001948779.1	108846801	LOC108846801	uncharacterized LOC108846801%2C transcript variant X23	NW_017353141.1:2654882-2673508	0.017092	0	0	0	0	0
XR_001948787.1	XR_001948787.1	108846801	LOC108846801	uncharacterized LOC108846801%2C transcript variant X23	NW_017353141.1:2654882-2673508	0.01605	0	0	0	0	0
XR_001948775.1	XR_001948775.1	108846801	LOC108846801	uncharacterized LOC108846801%2C transcript variant X23	NW_017353141.1:2654875-2673508	0.010765	0	0	0	0	0
XR_001948789.1	XR_001948789.1	108846801	LOC108846801	uncharacterized LOC108846801%2C transcript variant X23	NW_017353141.1:2654882-2673508	0.005948	0	0	0	0	0
XR_001948814.1	XR_001948814.1	108846801	LOC108846801	uncharacterized LOC108846801%2C transcript variant X23	NW_017353141.1:2654882-2673508	0.005154	0	0	0.010144	0.006746	0
XR_001948812.1	XR_001948812.1	108846801	LOC108846801	uncharacterized LOC108846801%2C transcript variant X23	NW_017353141.1:2654882-2673508	0.002926	0	0	0	0	0
XR_001948801.1	XR_001948801.1	108846801	LOC108846801	uncharacterized LOC108846801%2C transcript variant X23	NW_017353141.1:2654882-2673508	0.000395	0	0	0	0	0
XR_001948778.1	XR_001948778.1	108846801	LOC108846801	uncharacterized LOC108846801%2C transcript variant X23	NW_017353141.1:2654882-2673508	0.000264	0	0	0.028639	0	0
XR_001948800.1	XR_001948800.1	108846801	LOC108846801	uncharacterized LOC108846801%2C transcript variant X23	NW_017353141.1:2654882-2673508	0.079007	0	0	0	0	0
XR_001948797.1	XR_001948797.1	108846801	LOC108846801	uncharacterized LOC108846801%2C transcript variant X23	NW_017353141.1:2654882-2673508	0.046572	0	0	0	0.015344	0
XR_001948772.1	XR_001948772.1	108846801	LOC108846801	uncharacterized LOC108846801%2C transcript variant X23	NW_017353141.1:2654882-2673508	0.040123	0	0	0	0	0
XR_001948805.1	XR_001948805.1	108846801	LOC108846801	uncharacterized LOC108846801%2C transcript variant X23	NW_017353141.1:2654882-2673508	0.014323	0	0	0	0	0
XR_001948790.1	XR_001948790.1	108846801	LOC108846801	uncharacterized LOC108846801%2C transcript variant X23	NW_017353141.1:2654882-2673628	0.01168	0	0	0.029096	0	0
XR_001948808.1	XR_001948808.1	108846801	LOC108846801	uncharacterized LOC108846801%2C transcript variant X23	NW_017353141.1:2654882-2673508	0.008277	0	0	0	0	0
XR_001948753.1	XR_001948753.1	108846798	LOC108846798	uncharacterized LOC108846798%2C transcript variant X23	NW_017353141.1:2685346-2703972	0.008501	0.012845	0	0	0	0.002307
XR_001948727.1	XR_001948727.1	108846798	LOC108846798	uncharacterized LOC108846798%2C transcript variant X23	NW_017353141.1:2685339-2703972	0.178069	0.073864	0.193991	0.10429	0.018473	0.043851
XR_001948741.1	XR_001948741.1	108846798	LOC108846798	uncharacterized LOC108846798%2C transcript variant X23	NW_017353141.1:2685346-2703972	0.07824	0.010965	0	0.011093	0	0
XR_001948761.1	XR_001948761.1	108846798	LOC108846798	uncharacterized LOC108846798%2C transcript variant X23	NW_017353141.1:2685346-2703972	0.052106	0	0	0	0	0
XR_001948734.1	XR_001948734.1	108846798	LOC108846798	uncharacterized LOC108846798%2C transcript variant X23	NW_017353141.1:2685346-2703972	0.024385	0	0.007425	0.016145	0	0.005106
XR_001948737.1	XR_001948737.1	108846798	LOC108846798	uncharacterized LOC108846798%2C transcript variant X23	NW_017353141.1:2685346-2703972	0.021241	0.003515	0	0.004325	0	0.008544
XR_001948756.1	XR_001948756.1	108846798	LOC108846798	uncharacterized LOC108846798%2C transcript variant X23	NW_017353141.1:2685346-2703972	0.020029	0.045193	0	0	0	0
XR_001948730.1	XR_001948730.1	108846798	LOC108846798	uncharacterized LOC108846798%2C transcript variant X23	NW_017353141.1:2685346-2703972	0.019385	0.048963	0.044816	0	0	0
XR_001948723.1	XR_001948723.1	108846798	LOC108846798	uncharacterized LOC108846798%2C transcript variant X23	NW_017353141.1:2685346-2703972	0.010246	0	0	0	0	0.005679
XR_001948759.1	XR_001948759.1	108846798	LOC108846798	uncharacterized LOC108846798%2C transcript variant X23	NW_017353141.1:2685346-2703972	0.008977	0.006382	0.067011	0	0	0.002191
XR_001948721.1	XR_001948721.1	108846798	LOC108846798	uncharacterized LOC108846798%2C transcript variant X23	NW_017353141.1:2685346-2703972	0.008967	0	0	0	0	0
XR_001948739.1	XR_001948739.1	108846798	LOC108846798	uncharacterized LOC108846798%2C transcript variant X23	NW_017353141.1:2685346-2703972	0.002527	0	0	0.02108	0	0
XR_001948762.1	XR_001948762.1	108846798	LOC108846798	uncharacterized LOC108846798%2C transcript variant X23	NW_017353141.1:2685346-2703972	0.002306	0.004498	0.009781	0.010326	0.01129	0
XR_001948763.1	XR_001948763.1	108846798	LOC108846798	uncharacterized LOC108846798%2C transcript variant X23	NW_017353141.1:2685346-2703972	0.001358	0	0	0	0	0
XR_001948751.1	XR_001948751.1	108846798	LOC108846798	uncharacterized LOC108846798%2C transcript variant X23	NW_017353141.1:2685346-2703972	0.000886	0	0.000302	0	0	0.000507
XR_001948719.1	XR_001948719.1	108846798	LOC108846798	uncharacterized LOC108846798%2C transcript variant X23	NW_017353141.1:2685346-2703972	6.1e-05	0	0.000927	0	3.4e-05	0.002801
XR_001948729.1	XR_001948729.1	108846798	LOC108846798	uncharacterized LOC108846798%2C transcript variant X23	NW_017353141.1:2685346-2703972	6e-06	0	0.040747	0	0	0.000246
XR_001948728.1	XR_001948728.1	108846798	LOC108846798	uncharacterized LOC108846798%2C transcript variant X23	NW_017353141.1:2685346-2703972	0.219419	0	0.098847	0	0.03653	0.046097
XR_001948724.1	XR_001948724.1	108846798	LOC108846798	uncharacterized LOC108846798%2C transcript variant X23	NW_017353141.1:2685346-2703972	0.101826	0	0.047454	0.011538	0.005543	0.000161
XR_001948747.1	XR_001948747.1	108846798	LOC108846798	uncharacterized LOC108846798%2C transcript variant X23	NW_017353141.1:2685346-2703972	0.065051	0.06409	0.045793	0.054649	0.007892	0.001245
XR_001948750.1	XR_001948750.1	108846798	LOC108846798	uncharacterized LOC108846798%2C transcript variant X23	NW_017353141.1:2685346-2703972	0.055742	0.056154	0.070202	0.006222	0.038678	0.007701
XR_001948748.1	XR_001948748.1	108846798	LOC108846798	uncharacterized LOC108846798%2C transcript variant X23	NW_017353141.1:2685346-2703972	0.032937	0.086643	0	0	0	0
XR_001948725.1	XR_001948725.1	108846798	LOC108846798	uncharacterized LOC108846798%2C transcript variant X23	NW_017353141.1:2685346-2703972	0.021804	0.027369	0.12396	0	0	0
XR_001948722.1	XR_001948722.1	108846798	LOC108846798	uncharacterized LOC108846798%2C transcript variant X23	NW_017353141.1:2685346-2703972	0.016315	0	0.037158	0	0	0.000728
XR_001948738.1	XR_001948738.1	108846798	LOC108846798	uncharacterized LOC108846798%2C transcript variant X23	NW_017353141.1:2685346-2703972	0.011012	0	0.021862	0	0	0
XR_001948735.1	XR_001948735.1	108846798	LOC108846798	uncharacterized LOC108846798%2C transcript variant X23	NW_017353141.1:2685346-2703972	0.010213	0	0	0	0	0
XR_001948760.1	XR_001948760.1	108846798	LOC108846798	uncharacterized LOC108846798%2C transcript variant X23	NW_017353141.1:2685346-2703972	0.009674	0.002578	0.006764	0	0	0.007537
XR_001948740.1	XR_001948740.1	108846798	LOC108846798	uncharacterized LOC108846798%2C transcript variant X23	NW_017353141.1:2685346-2704092	0.008422	0.070204	0.111712	0.01804	0.136171	0.145745
XR_001948746.1	XR_001948746.1	108846798	LOC108846798	uncharacterized LOC108846798%2C transcript variant X23	NW_017353141.1:2685346-2703972	0.004085	0	0.000267	0	0.007235	0
XR_001948755.1	XR_001948755.1	108846798	LOC108846798	uncharacterized LOC108846798%2C transcript variant X23	NW_017353141.1:2685346-2703972	0.00172	0	0	0	0	0
XR_001948732.1	XR_001948732.1	108846798	LOC108846798	uncharacterized LOC108846798%2C transcript variant X23	NW_017353141.1:2685346-2703972	0.001209	0	0.025179	0.001398	0	0.001538
XR_001948827.1	XR_001948827.1	108846838	LOC108846838	uncharacterized LOC108846838%2C transcript variant X1	NW_017353141.1:3052350-3052971	0	0	0	0	0	0
XR_001948826.1	XR_001948826.1	108846838	LOC108846838	uncharacterized LOC108846838%2C transcript variant X1	NW_017353141.1:3052350-3052971	0.067563	0	0	0	0	0.033405
XR_001948909.1	XR_001948909.1	108847223	LOC108847223	uncharacterized LOC108847223%2C transcript variant X1	NW_017353141.1:3238073-3239547	4.30429	2.82673	1.91875	0.932542	2.0286	1.45722
XR_001948910.1	XR_001948910.1	108847223	LOC108847223	uncharacterized LOC108847223%2C transcript variant X1	NW_017353141.1:3238073-3239541	2.95644	2.65318	0.649551	0.968235	0.856409	1.00573
XR_001949030.1	XR_001949030.1	108848030	LOC108848030	uncharacterized LOC108848030	NW_017353141.1:2966935-2967601	0	0	0	0	0.116268	0
XR_001948697.1	XR_001948697.1	108846691	LOC108846691	uncharacterized LOC108846691%2C transcript variant X2	NW_017353141.1:2939744-2941411	2.45292	1.9243	2.64486	0.615025	0.32294	0.124903
XR_001948698.1	XR_001948698.1	108846691	LOC108846691	uncharacterized LOC108846691%2C transcript variant X2	NW_017353141.1:2939744-2941411	0.015182	0.245015	0.028412	0.0276	0.697341	0.293745
TCONS_00015333	LINC142	XLOC_010284	XLOC_010284	-	NW_017353141.1:3016923-3021283	10.4546	0	0	0	0	0
TCONS_00015334	LINC138	XLOC_010284	XLOC_010284	-	NW_017353141.1:3016923-3021283	9.29176	0	0.070616	0	0	0
TCONS_00015338	LINC144	XLOC_010284	XLOC_010284	-	NW_017353141.1:3020282-3021283	70.6947	0	0	0	0	0
TCONS_00015332	LINC143	XLOC_010284	XLOC_010284	-	NW_017353141.1:3016923-3021283	8.04343	6.37504	0	5.83948	0	0
TCONS_00015336	LINC139	XLOC_010284	XLOC_010284	-	NW_017353141.1:3016923-3021283	6.22176	0	0	0	4.86663	1.76857
TCONS_00015335	LINC141	XLOC_010284	XLOC_010284	-	NW_017353141.1:3016923-3021283	3.96671	0	0	0	0	0
TCONS_00015337	LINC140	XLOC_010284	XLOC_010284	-	NW_017353141.1:3016923-3021283	2.42089	0	0	0	0	0
TCONS_00018350	LINC179	XLOC_012367	XLOC_012367	-	NW_017353141.1:3016923-3021282	18.1729	0	0	0	0	0.537504
TCONS_00018351	LINC178	XLOC_012367	XLOC_012367	-	NW_017353141.1:3016923-3021282	10.5013	0.377742	0	0.580726	0.324619	0
XR_001948512.1	XR_001948512.1	108844785	LOC108844785	uncharacterized LOC108844785	NW_017353141.1:3343037-3343375	0	0	0	0	0	0
XR_001948386.1	XR_001948386.1	108844128	LOC108844128	uncharacterized LOC108844128%2C transcript variant X10	NW_017353141.1:3358661-3361203	0	0	0	0	0	0
XR_001948388.1	XR_001948388.1	108844128	LOC108844128	uncharacterized LOC108844128%2C transcript variant X10	NW_017353141.1:3358661-3361203	0	0	0	0	0	0
XR_001948389.1	XR_001948389.1	108844128	LOC108844128	uncharacterized LOC108844128%2C transcript variant X10	NW_017353141.1:3358661-3361203	0	0	0	0	0	0
XR_001948390.1	XR_001948390.1	108844128	LOC108844128	uncharacterized LOC108844128%2C transcript variant X10	NW_017353141.1:3358661-3361203	0	0	0	0	0	0
XR_001948391.1	XR_001948391.1	108844128	LOC108844128	uncharacterized LOC108844128%2C transcript variant X10	NW_017353141.1:3358661-3361203	0	0	0	0	0	0
XR_001948399.1	XR_001948399.1	108844128	LOC108844128	uncharacterized LOC108844128%2C transcript variant X10	NW_017353141.1:3358661-3361203	0	0	0	0	0	0
XR_001948400.1	XR_001948400.1	108844128	LOC108844128	uncharacterized LOC108844128%2C transcript variant X10	NW_017353141.1:3358661-3361203	0	0	0	0	0	0
XR_001948401.1	XR_001948401.1	108844128	LOC108844128	uncharacterized LOC108844128%2C transcript variant X10	NW_017353141.1:3358661-3361203	0	0	0	0	0	0
XR_001948402.1	XR_001948402.1	108844128	LOC108844128	uncharacterized LOC108844128%2C transcript variant X10	NW_017353141.1:3358661-3361203	0	0	0	0	0	0
XR_001948403.1	XR_001948403.1	108844128	LOC108844128	uncharacterized LOC108844128%2C transcript variant X10	NW_017353141.1:3358661-3361203	0	0	0	0	0	0
XR_001948392.1	XR_001948392.1	108844128	LOC108844128	uncharacterized LOC108844128%2C transcript variant X10	NW_017353141.1:3358661-3364045	0	0	0	0	0	0
XR_001948394.1	XR_001948394.1	108844128	LOC108844128	uncharacterized LOC108844128%2C transcript variant X10	NW_017353141.1:3358661-3364045	0	0	0	0	0	0
XR_001948395.1	XR_001948395.1	108844128	LOC108844128	uncharacterized LOC108844128%2C transcript variant X10	NW_017353141.1:3358661-3364045	0	0	0	0	0	0
XR_001948396.1	XR_001948396.1	108844128	LOC108844128	uncharacterized LOC108844128%2C transcript variant X10	NW_017353141.1:3358661-3364045	0	0	0	0	0	0
XR_001948397.1	XR_001948397.1	108844128	LOC108844128	uncharacterized LOC108844128%2C transcript variant X10	NW_017353141.1:3358661-3364045	0	0	0	0	0	0
XR_001948398.1	XR_001948398.1	108844128	LOC108844128	uncharacterized LOC108844128%2C transcript variant X10	NW_017353141.1:3358661-3364045	0	0	0	0	0	0
XR_001948393.1	XR_001948393.1	108844128	LOC108844128	uncharacterized LOC108844128%2C transcript variant X10	NW_017353141.1:3358661-3364045	0.023812	0.002091	0.00032	0	0	7.5e-05
XR_001948387.1	XR_001948387.1	108844128	LOC108844128	uncharacterized LOC108844128%2C transcript variant X10	NW_017353141.1:3358492-3361203	0.337695	0.194186	0.294756	0.194383	0.091258	0.054718
XR_001948440.1	XR_001948440.1	108844357	LOC108844357	uncharacterized LOC108844357	NW_017353141.1:3426047-3427624	2.5252	2.88514	1.95545	1.40129	1.01896	1.48254
XR_001948982.1	XR_001948982.1	108847689	LOC108847689	uncharacterized LOC108847689	NW_017353141.1:3610257-3611215	0	0	0	0	0	0
TCONS_00018397	LINC180	XLOC_012398	XLOC_012398	-	NW_017353141.1:3742038-3742334	1.07794	1.05365	0.349756	1.46581	1.56557	0.92859
XR_001948559.1	XR_001948559.1	108845900	LOC108845900	uncharacterized LOC108845900%2C transcript variant X1	NW_017353141.1:3756062-3756893	0.713217	0.399315	0.41568	0.122564	0.120337	0.314895
XR_001948560.1	XR_001948560.1	108845900	LOC108845900	uncharacterized LOC108845900%2C transcript variant X1	NW_017353141.1:3756062-3756893	0.577841	0.171097	0.165892	0.128626	0.581763	0.528025
XR_001948561.1	XR_001948561.1	108845900	LOC108845900	uncharacterized LOC108845900%2C transcript variant X1	NW_017353141.1:3756062-3756893	0.196904	0.156659	0.192726	0.143296	0	0.37603
XR_001948824.1	XR_001948824.1	108846832	LOC108846832	uncharacterized LOC108846832%2C transcript variant X2	NW_017353141.1:3915164-3915766	0	0.06219	0	0	0	0
XR_001948829.1	XR_001948829.1	108846839	LOC108846839	uncharacterized LOC108846839%2C transcript variant X2	NW_017353141.1:3945802-3946404	0	0	0	0	0	0
XR_001948828.1	XR_001948828.1	108846839	LOC108846839	uncharacterized LOC108846839%2C transcript variant X2	NW_017353141.1:3945929-3946404	0	0	0	0	0	0
XR_001948823.1	XR_001948823.1	108846832	LOC108846832	uncharacterized LOC108846832%2C transcript variant X2	NW_017353141.1:3915291-3915766	0.07978	0	0	0	0	0
XR_001948452.1	XR_001948452.1	108844437	LOC108844437	uncharacterized LOC108844437	NW_017353141.1:4235705-4236617	3.96579	2.38222	3.26796	0.956419	1.09454	0.576042
XR_001948998.1	XR_001948998.1	108847810	LOC108847810	uncharacterized LOC108847810%2C transcript variant X3	NW_017353141.1:4502223-4506788	0	0	0	0	0.109471	0.246842
XR_001949000.1	XR_001949000.1	108847810	LOC108847810	uncharacterized LOC108847810%2C transcript variant X3	NW_017353141.1:4502223-4506788	0.426054	0	0	0	0.065707	0
XR_001948999.1	XR_001948999.1	108847810	LOC108847810	uncharacterized LOC108847810%2C transcript variant X3	NW_017353141.1:4502223-4506788	0.139619	0.121647	0.013418	0	0	0.028026
XR_001948669.1	XR_001948669.1	108846537	LOC108846537	uncharacterized LOC108846537%2C transcript variant X3	NW_017353141.1:4636898-4648312	0	0	0	0	0	0
XR_001948671.1	XR_001948671.1	108846537	LOC108846537	uncharacterized LOC108846537%2C transcript variant X3	NW_017353141.1:4636898-4648312	0	0	0	0	0	0
XR_001948670.1	XR_001948670.1	108846537	LOC108846537	uncharacterized LOC108846537%2C transcript variant X3	NW_017353141.1:4636898-4648312	0.009274	0	0	0	0	0
XR_001948419.1	XR_001948419.1	108844167	LOC108844167	uncharacterized LOC108844167	NW_017353141.1:4683212-4684370	0	0	0.046818	0	0	0
XR_001948843.1	XR_001948843.1	108846947	LOC108846947	uncharacterized LOC108846947	NW_017353141.1:4806491-4807182	1.05292	0.378161	0.359184	0.669768	0	0.250783
XR_001948627.1	XR_001948627.1	108846298	LOC108846298	uncharacterized LOC108846298	NW_017353141.1:4865585-4866213	3.01552	1.53111	2.88193	1.30148	0.743979	0.559792
TCONS_00018484	LINC181	XLOC_012458	XLOC_012458	-	NW_017353141.1:4967579-4967952	0.162645	0.264843	0.2285	1.99048	1.52262	1.05432
XR_001948993.1	XR_001948993.1	108847731	LOC108847731	uncharacterized LOC108847731	NW_017353141.1:4993496-4995439	1.09331	0.73076	1.04753	0.767938	0.582188	0.613119
XR_001948693.1	XR_001948693.1	108846666	LOC108846666	uncharacterized LOC108846666	NW_017353141.1:5032748-5033735	0	0	0	0	0	0
XR_001948901.1	XR_001948901.1	108847203	LOC108847203	uncharacterized LOC108847203	NW_017353141.1:5013191-5013948	8.99373	7.75061	3.93895	6.24354	5.07712	4.6843
XR_001948426.1	XR_001948426.1	108844216	LOC108844216	uncharacterized LOC108844216%2C transcript variant X2	NW_017353141.1:5043625-5045928	0	0.81369	0	0.216379	0	0.214739
XR_001948427.1	XR_001948427.1	108844216	LOC108844216	uncharacterized LOC108844216%2C transcript variant X2	NW_017353141.1:5043625-5045928	0	0	0	0	0	0
XR_001948425.1	XR_001948425.1	108844216	LOC108844216	uncharacterized LOC108844216%2C transcript variant X2	NW_017353141.1:5043626-5045928	0	0.801536	1.31118	0.72816	1.01938	0.331566
XR_001948424.1	XR_001948424.1	108844216	LOC108844216	uncharacterized LOC108844216%2C transcript variant X2	NW_017353141.1:5043625-5045928	0.622775	0.227246	0	0	0	0.227514
XR_001948422.1	XR_001948422.1	108844216	LOC108844216	uncharacterized LOC108844216%2C transcript variant X2	NW_017353141.1:5043625-5045928	1.99824	0.858665	0.006157	0.373708	0.229446	0.756258
XR_001948423.1	XR_001948423.1	108844216	LOC108844216	uncharacterized LOC108844216%2C transcript variant X2	NW_017353141.1:5043625-5045928	0.35387	0.375011	0.104748	0.349239	0.579177	0.017648
XR_001948481.1	XR_001948481.1	108844599	LOC108844599	uncharacterized LOC108844599	NW_017353141.1:5156405-5157590	0	0	0	0	0	0
XR_001948604.1	XR_001948604.1	108846149	LOC108846149	uncharacterized LOC108846149	NW_017353141.1:5283078-5284337	0	0	0	0	0	0
XR_001948547.1	XR_001948547.1	108845845	LOC108845845	uncharacterized LOC108845845%2C transcript variant X1	NW_017353141.1:5466765-5468267	0	0	0	0	0	0
XR_001948546.1	XR_001948546.1	108845845	LOC108845845	uncharacterized LOC108845845%2C transcript variant X1	NW_017353141.1:5466765-5468269	0	0	0	0	0	0
XR_001948548.1	XR_001948548.1	108845845	LOC108845845	uncharacterized LOC108845845%2C transcript variant X1	NW_017353141.1:5466765-5468269	0	0	0	0	0	0
XR_001948549.1	XR_001948549.1	108845845	LOC108845845	uncharacterized LOC108845845%2C transcript variant X1	NW_017353141.1:5466765-5468269	0	0	0	0	0	0
XR_001948550.1	XR_001948550.1	108845845	LOC108845845	uncharacterized LOC108845845%2C transcript variant X1	NW_017353141.1:5466765-5468269	0	0	0	0	0	0
XR_001948551.1	XR_001948551.1	108845846	LOC108845846	uncharacterized LOC108845846	NW_017353141.1:5468270-5469194	0	0	0	0	0	0
TCONS_00015557	LINC145	XLOC_010431	XLOC_010431	-	NW_017353141.1:5782327-5782711	12.5362	3.20853	9.64841	1.58657	2.5212	1.48442
XR_001948608.1	XR_001948608.1	108846164	LOC108846164	uncharacterized LOC108846164%2C transcript variant X1	NW_017353141.1:6068612-6069527	0.112926	2.13841	0.161638	1.27402	1.03179	0.196776
XR_001948607.1	XR_001948607.1	108846164	LOC108846164	uncharacterized LOC108846164%2C transcript variant X1	NW_017353141.1:6068611-6069527	3.21203	0.067194	0.970374	0.075733	0	0.414383
XR_001948838.1	XR_001948838.1	108846913	LOC108846913	uncharacterized LOC108846913	NW_017353141.1:6957219-6958134	0	0	0	0	0	0
XR_001948971.1	XR_001948971.1	108847545	LOC108847545	uncharacterized LOC108847545	NW_017353141.1:6943252-6943909	0.571576	1.1312	0.486296	0.680162	0.926105	0.796821
XR_001948599.1	XR_001948599.1	108846070	LOC108846070	uncharacterized LOC108846070	NW_017353141.1:7207854-7209195	2.57412	0.937555	1.33712	0.181768	0.114521	0.415237
XR_001948641.1	XR_001948641.1	108846369	LOC108846369	uncharacterized LOC108846369%2C transcript variant X2	NW_017353141.1:7261047-7263612	0	0	0	0	0	0
XR_001948642.1	XR_001948642.1	108846369	LOC108846369	uncharacterized LOC108846369%2C transcript variant X2	NW_017353141.1:7261047-7263612	0	0	0	0	0	0
XR_001948640.1	XR_001948640.1	108846369	LOC108846369	uncharacterized LOC108846369%2C transcript variant X2	NW_017353141.1:7261047-7263612	0.152207	0	0	0	0	0
TCONS_00015626	LINC146	XLOC_010479	XLOC_010479	-	NW_017353141.1:7338651-7339184	2.61349	0	0	0	0	0.007625
XR_001948835.1	XR_001948835.1	108846905	LOC108846905	uncharacterized LOC108846905	NW_017353141.1:7606223-7606724	0	0	0	0	0	0
XR_001948562.1	XR_001948562.1	108845902	LOC108845902	uncharacterized LOC108845902	NW_017353141.1:7765741-7766430	0.525735	0.590423	0.582031	0.294752	0.625039	0.355845
XR_001948468.1	XR_001948468.1	108844524	LOC108844524	uncharacterized LOC108844524%2C transcript variant X3	NW_017353141.1:7826602-7828852	0	0	0	0	0	0
XR_001948469.1	XR_001948469.1	108844524	LOC108844524	uncharacterized LOC108844524%2C transcript variant X3	NW_017353141.1:7826602-7828852	0	0	0	0	0	0
XR_001948470.1	XR_001948470.1	108844524	LOC108844524	uncharacterized LOC108844524%2C transcript variant X3	NW_017353141.1:7826602-7828852	0	0	0.0239	0	0	0
XR_001948471.1	XR_001948471.1	108844524	LOC108844524	uncharacterized LOC108844524%2C transcript variant X3	NW_017353141.1:7826602-7828852	0	0	0	0	0	0
TCONS_00018681	LINC182	XLOC_012585	XLOC_012585	-	NW_017353141.1:7914731-7915764	2.21394	2.25986	1.52623	0.585888	0.960689	0.506836
XR_001948592.1	XR_001948592.1	108846028	LOC108846028	uncharacterized LOC108846028	NW_017353141.1:7925566-7926241	7.10089	6.84184	2.64094	6.44159	6.25148	4.72363
TCONS_00018683	LINC183	XLOC_012587	XLOC_012587	-	NW_017353141.1:7926962-7927277	1.17927	0.440032	1.02316	0.705824	0.738323	0.593534
TCONS_00018684	LINC184	XLOC_012588	XLOC_012588	-	NW_017353141.1:7946628-7948255	4.2165	1.58432	2.13031	1.05688	0.897351	0.021645
TCONS_00015665	LINC147	XLOC_010504	XLOC_010504	-	NW_017353141.1:7983429-7984398	21.2421	17.242	17.6227	5.12547	5.92458	4.72128
TCONS_00018689	LINC185	XLOC_012591	XLOC_012591	-	NW_017353141.1:8008576-8008860	1.31132	0	0	0	0	0
TCONS_00015670	LINC151	XLOC_010507	XLOC_010507	-	NW_017353141.1:8130039-8136404	0	0.553791	1.64084	0.380422	0.717752	0.055313
TCONS_00015671	LINC152	XLOC_010507	XLOC_010507	-	NW_017353141.1:8130075-8139798	2.57492	0	0	0	0.010383	0.011003
TCONS_00015668	LINC150	XLOC_010507	XLOC_010507	-	NW_017353141.1:8130039-8136403	0.894388	0.447221	1.37006	0.020209	0.020102	0.010456
TCONS_00015669	LINC149	XLOC_010507	XLOC_010507	-	NW_017353141.1:8130039-8136403	0.624632	0.107729	1.73205	0.049011	0.02464	0.005646
TCONS_00018705	LINC186	XLOC_012597	XLOC_012597	-	NW_017353141.1:8101429-8102388	0	0.579316	1.84285	0	0	0
TCONS_00015667	LINC148	XLOC_010506	XLOC_010506	-	NW_017353141.1:8100518-8104129	3.63521	0.410179	0.281439	0.275989	0.382155	0.329798
XR_001948563.1	XR_001948563.1	108845904	LOC108845904	uncharacterized LOC108845904	NW_017353141.1:8242915-8243393	2.15579	1.97071	0.270615	0.761063	1.22615	1.16741
XR_001948688.1	XR_001948688.1	108846646	LOC108846646	uncharacterized LOC108846646	NW_017353141.1:8362000-8363354	1.30927	0.175073	1.00863	0.243404	0.228826	0.198082
XR_001948486.1	XR_001948486.1	108844656	LOC108844656	uncharacterized LOC108844656%2C transcript variant X1	NW_017353141.1:8451403-8453087	0.452295	0	0.774905	0.072912	0.241745	0
XR_001948485.1	XR_001948485.1	108844656	LOC108844656	uncharacterized LOC108844656%2C transcript variant X1	NW_017353141.1:8451403-8453087	1.00755	1.15109	1.27267	0.472594	0.418059	0.691291
XR_001948588.1	XR_001948588.1	108846015	LOC108846015	uncharacterized LOC108846015	NW_017353141.1:8702761-8704339	0	0	0	0	0	0
XR_001948586.1	XR_001948586.1	108846010	LOC108846010	uncharacterized LOC108846010	NW_017353141.1:8740422-8742000	0	0	0	0	0.012689	0
TCONS_00018738	LINC187	XLOC_012623	XLOC_012623	-	NW_017353141.1:8791765-8792044	4.04804	0.329582	0	0.215	0	0
XR_001948464.1	XR_001948464.1	108844489	LOC108844489	uncharacterized LOC108844489	NW_017353141.1:8883836-8884622	0	0.130038	0	0.216213	0	0
XR_001948645.1	XR_001948645.1	108846390	LOC108846390	uncharacterized LOC108846390%2C transcript variant X4	NW_017353141.1:8872489-8874464	0	0	0	0	0	0
XR_001948646.1	XR_001948646.1	108846390	LOC108846390	uncharacterized LOC108846390%2C transcript variant X4	NW_017353141.1:8872489-8874463	0.351278	0	0.162924	0	0.167292	0
XR_001948647.1	XR_001948647.1	108846390	LOC108846390	uncharacterized LOC108846390%2C transcript variant X4	NW_017353141.1:8872489-8874474	0.226807	0	0.448966	0	0.102338	0
XR_001948644.1	XR_001948644.1	108846390	LOC108846390	uncharacterized LOC108846390%2C transcript variant X4	NW_017353141.1:8872489-8874464	0.793673	0.604264	0.282604	0.26299	0.163378	0.283668
TCONS_00015701	LINC153	XLOC_010529	XLOC_010529	-	NW_017353141.1:8928693-8929569	1.1054	1.57806	0.574279	0.458306	0.338956	1.04124
XR_001948667.1	XR_001948667.1	108846524	LOC108846524	uncharacterized LOC108846524	NW_017353141.1:9402179-9402913	0	0	0	0	0	0
XR_001948973.1	XR_001948973.1	108847547	LOC108847547	uncharacterized LOC108847547%2C transcript variant X2	NW_017353141.1:9167474-9168481	0	0	0	0	0	0
XR_001948972.1	XR_001948972.1	108847547	LOC108847547	uncharacterized LOC108847547%2C transcript variant X2	NW_017353141.1:9167481-9168481	0	0	0	0	0	0
XR_001948654.1	XR_001948654.1	108846463	LOC108846463	uncharacterized LOC108846463%2C transcript variant X1	NW_017353141.1:9796129-9797158	0	0	0	0	0	0
XR_001948655.1	XR_001948655.1	108846463	LOC108846463	uncharacterized LOC108846463%2C transcript variant X1	NW_017353141.1:9796235-9797158	0.052711	0	0	0	0	0
XR_001948612.1	XR_001948612.1	108846194	LOC108846194	uncharacterized LOC108846194	NW_017353141.1:9918986-9919959	0.068332	0	0.129196	0	0	0
XR_001948859.1	XR_001948859.1	108847018	LOC108847018	uncharacterized LOC108847018%2C transcript variant X4	NW_017353141.1:10054589-10056708	0	0	1e-06	0	0.011704	0
XR_001948858.1	XR_001948858.1	108847018	LOC108847018	uncharacterized LOC108847018%2C transcript variant X4	NW_017353141.1:10054678-10056706	0	0	0	0	0.90118	0
XR_001948860.1	XR_001948860.1	108847018	LOC108847018	uncharacterized LOC108847018%2C transcript variant X4	NW_017353141.1:10054589-10056708	4.67898	3.53755	1.6096	3.52745	2.70035	3.51325
XR_001948857.1	XR_001948857.1	108847018	LOC108847018	uncharacterized LOC108847018%2C transcript variant X4	NW_017353141.1:10054678-10056707	0.954701	1.16278	0.937049	1.43336	0	0.95876
XR_001948977.1	XR_001948977.1	108847640	LOC108847640	uncharacterized LOC108847640	NW_017353141.1:10122173-10123585	0.107549	0.02847	0	0.132509	0.080576	0
XR_001948589.1	XR_001948589.1	108846018	LOC108846018	uncharacterized LOC108846018	NW_017353141.1:10210795-10211285	10.1572	8.53266	9.23786	3.86592	6.01133	4.92127
XR_001948694.1	XR_001948694.1	108846670	LOC108846670	uncharacterized LOC108846670	NW_017353141.1:10304026-10321853	0	0	0	0	0	0
XR_001948684.1	XR_001948684.1	108846637	LOC108846637	uncharacterized LOC108846637%2C transcript variant X2	NW_017353141.1:10938173-10944115	0	0	0	0.405444	0	0
XR_001948686.1	XR_001948686.1	108846637	LOC108846637	uncharacterized LOC108846637%2C transcript variant X2	NW_017353141.1:10938173-10944115	0	0	0.105549	0	0	0
XR_001948685.1	XR_001948685.1	108846637	LOC108846637	uncharacterized LOC108846637%2C transcript variant X2	NW_017353141.1:10938173-10944115	1.86885	0.97154	1.94855	0.237099	0.71473	0.657169
TCONS_00018866	LINC189	XLOC_012708	XLOC_012708	-	NW_017353141.1:11062403-11063479	10.1393	7.76287	10.0154	3.73096	4.74232	3.37585
TCONS_00015849	108845188-AS1	108845188	LOC108845188	uncharacterized LOC108845188	NW_017353141.1:11205354-11205773	1.17327	0	0	0	0	0
XR_001948849.1	XR_001948849.1	108846967	LOC108846967	uncharacterized LOC108846967	NW_017353141.1:10524462-10524908	0	0	0	0	0	0
XR_001948577.1	XR_001948577.1	108845962	LOC108845962	uncharacterized LOC108845962%2C transcript variant X2	NW_017353141.1:10575444-10576927	0	0	0	0	0	0
XR_001948579.1	XR_001948579.1	108845962	LOC108845962	uncharacterized LOC108845962%2C transcript variant X2	NW_017353141.1:10575444-10576927	0	0	0	0	0	0
XR_001948580.1	XR_001948580.1	108845962	LOC108845962	uncharacterized LOC108845962%2C transcript variant X2	NW_017353141.1:10575444-10576927	0	0	0	0	0	0
TCONS_00015807	108845823-AS1	108845823	LOC108845823	calvin cycle protein CP12-1%2C chloroplastic	NW_017353141.1:10417220-10418012	2.72624	2.97592	3.97138	1.61102	2.13344	1.18957
XR_001948578.1	XR_001948578.1	108845962	LOC108845962	uncharacterized LOC108845962%2C transcript variant X2	NW_017353141.1:10574860-10576927	0.043145	0	0	0.008786	0	0
XR_001948893.1	XR_001948893.1	108847132	LOC108847132	uncharacterized LOC108847132	NW_017353141.1:10452958-10453661	253.481	4.7337	3.21487	3.78215	1.89496	3.19707
TCONS_00015827	LINC154	XLOC_010605	XLOC_010605	-	NW_017353141.1:10841784-10842214	1.70545	0.263679	0.051695	0.459297	0.211222	0.438764
TCONS_00018858	LINC188	XLOC_012704	XLOC_012704	-	NW_017353141.1:10831344-10831645	1.21561	0.047796	0	0	0	0
XR_001948533.1	XR_001948533.1	108845780	LOC108845780	uncharacterized LOC108845780%2C transcript variant X7	NW_017353141.1:11225085-11226816	0	0	0.149826	0	0	0
XR_001948537.1	XR_001948537.1	108845780	LOC108845780	uncharacterized LOC108845780%2C transcript variant X7	NW_017353141.1:11225085-11230918	0	0	0	0	0	0
XR_001948535.1	XR_001948535.1	108845780	LOC108845780	uncharacterized LOC108845780%2C transcript variant X7	NW_017353141.1:11225085-11230930	0	0	0	0	0	0
XR_001948536.1	XR_001948536.1	108845780	LOC108845780	uncharacterized LOC108845780%2C transcript variant X7	NW_017353141.1:11225085-11230937	0	0	0	0	0	0.019157
XR_001948539.1	XR_001948539.1	108845780	LOC108845780	uncharacterized LOC108845780%2C transcript variant X7	NW_017353141.1:11225085-11231343	0	0	0	0	0	0
XR_001948538.1	XR_001948538.1	108845780	LOC108845780	uncharacterized LOC108845780%2C transcript variant X7	NW_017353141.1:11225085-11230918	0.00914	0	0	0	0	0
XR_001948543.1	XR_001948543.1	108845780	LOC108845780	uncharacterized LOC108845780%2C transcript variant X7	NW_017353141.1:11225085-11226815	0	0	0	0	0.052261	0.121063
XR_001948534.1	XR_001948534.1	108845780	LOC108845780	uncharacterized LOC108845780%2C transcript variant X7	NW_017353141.1:11225085-11226816	0.772707	0.333002	0.559345	0.260877	0.051159	0.013747
XR_001948540.1	XR_001948540.1	108845780	LOC108845780	uncharacterized LOC108845780%2C transcript variant X7	NW_017353141.1:11225085-11229447	0.086564	0	0.013744	0.008384	0.007404	0.025398
XR_001948542.1	XR_001948542.1	108845780	LOC108845780	uncharacterized LOC108845780%2C transcript variant X7	NW_017353141.1:11225085-11226816	0.243928	0	0.081271	0	0	0
XR_001948541.1	XR_001948541.1	108845780	LOC108845780	uncharacterized LOC108845780%2C transcript variant X7	NW_017353141.1:11225085-11226816	0.078366	0	0	0	0	0.012923
XR_001948600.1	XR_001948600.1	108846071	LOC108846071	uncharacterized LOC108846071	NW_017353141.1:11263002-11265366	0.877144	0.78612	0.027228	0.252381	0.339033	0.399468
XR_001948567.1	XR_001948567.1	108845941	LOC108845941	uncharacterized LOC108845941	NW_017353141.1:11359472-11360360	24.3547	17.4042	6.21967	7.85445	7.53015	5.60057
XR_001948566.1	XR_001948566.1	108845939	LOC108845939	uncharacterized LOC108845939	NW_017353141.1:11377395-11378283	11.0625	7.19462	3.29842	2.91649	4.53151	2.97599
TCONS_00018890	LINC190	XLOC_012726	XLOC_012726	-	NW_017353141.1:11486736-11488144	1.18066	0.685073	2.42854	0.170901	0.214157	0.520183
XR_001948855.1	XR_001948855.1	108846994	LOC108846994	uncharacterized LOC108846994%2C transcript variant X4	NW_017353141.1:11597406-11599429	0	0	0	0	0	0
XR_001948852.1	XR_001948852.1	108846994	LOC108846994	uncharacterized LOC108846994%2C transcript variant X4	NW_017353141.1:11597593-11599428	0	0	0	0	0	0
XR_001948854.1	XR_001948854.1	108846994	LOC108846994	uncharacterized LOC108846994%2C transcript variant X4	NW_017353141.1:11597593-11599428	0	0	0	0	0	0
XR_001948853.1	XR_001948853.1	108846994	LOC108846994	uncharacterized LOC108846994%2C transcript variant X4	NW_017353141.1:11597593-11599432	0.09216	0	0	0	0	0
XR_001948856.1	XR_001948856.1	108847007	LOC108847007	uncharacterized LOC108847007	NW_017353141.1:11628167-11629591	0	0	0	0.078785	0.076333	0
XR_001948962.1	XR_001948962.1	108847436	LOC108847436	uncharacterized LOC108847436	NW_017353141.1:11766362-11767376	0.986184	0.749252	0.848024	0.549123	0.660023	0.237859
XR_001948958.1	XR_001948958.1	108847432	LOC108847432	uncharacterized LOC108847432	NW_017353141.1:11728013-11728918	0.456422	0	0.037557	0	0	0
XR_001948960.1	XR_001948960.1	108847433	LOC108847433	uncharacterized LOC108847433%2C transcript variant X2	NW_017353141.1:11736901-11738135	1.2361	0.729525	0	1.33272	1.2207	0.975325
XR_001948959.1	XR_001948959.1	108847433	LOC108847433	uncharacterized LOC108847433%2C transcript variant X2	NW_017353141.1:11736901-11738135	12.3387	10.837	0.397976	7.08728	7.7906	5.79868
XR_001948564.1	XR_001948564.1	108845914	LOC108845914	uncharacterized LOC108845914	NW_017353141.1:12054956-12058527	0	0	0	0	0	0
XR_001948613.1	XR_001948613.1	108846207	LOC108846207	uncharacterized LOC108846207%2C transcript variant X2	NW_017353141.1:12474268-12475719	4.96393	5.08534	3.23623	2.80607	2.7341	1.55021
XR_001948614.1	XR_001948614.1	108846207	LOC108846207	uncharacterized LOC108846207%2C transcript variant X2	NW_017353141.1:12474267-12475719	0.550473	0.042678	0.371206	0.072233	0.195973	0.051229
XR_001948704.1	XR_001948704.1	108846732	LOC108846732	uncharacterized LOC108846732	NW_017353141.1:12221971-12223432	2.22345	0.254134	0.736991	0.542061	0.637822	0.798614
TCONS_00018967	LINC191	XLOC_012776	XLOC_012776	-	NW_017353141.1:12337092-12337344	1.85241	0.851222	1.23136	1.0303	0.32475	0.221359
XR_001948899.1	XR_001948899.1	108847194	LOC108847194	uncharacterized LOC108847194%2C transcript variant X1	NW_017353141.1:12870665-12872251	0	0	0	0.02316	0	0
XR_001948900.1	XR_001948900.1	108847194	LOC108847194	uncharacterized LOC108847194%2C transcript variant X1	NW_017353141.1:12870661-12872236	0.109085	0.019949	0	0	0	0
TCONS_00019050	LINC192	XLOC_012820	XLOC_012820	-	NW_017353141.1:13051126-13051927	1.64431	0.822621	0.402275	0.532316	0.581821	0.37153
XR_001948435.1	XR_001948435.1	108844321	LOC108844321	uncharacterized LOC108844321	NW_017353141.1:13179441-13180004	0.107266	0.098785	0	0	0	0.043115
XR_001948820.1	XR_001948820.1	108846815	LOC108846815	uncharacterized LOC108846815	NW_017353141.1:13273149-13275067	0.644098	0.31695	0	0.173135	0	0
XR_001948975.1	XR_001948975.1	108847636	LOC108847636	uncharacterized LOC108847636	NW_017353141.1:13329251-13331214	0.28343	0.338945	0.278154	0.165272	0.153527	0.156211
XR_001948845.1	XR_001948845.1	108846956	LOC108846956	uncharacterized LOC108846956	NW_017353141.1:13495897-13496731	0	0	0	0	0	0
XR_001948844.1	XR_001948844.1	108846948	LOC108846948	uncharacterized LOC108846948	NW_017353141.1:13508415-13509291	0	0	0	0	0	0
XR_001948634.1	XR_001948634.1	108846354	LOC108846354	uncharacterized LOC108846354	NW_017353141.1:13923253-13925027	0.768297	1.13747	0.979743	0.37897	0.657242	0.807888
XR_001948459.1	XR_001948459.1	108844452	LOC108844452	uncharacterized LOC108844452%2C transcript variant X6	NW_017353141.1:13844593-13846830	0	0	0	0	0	0
XR_001948460.1	XR_001948460.1	108844452	LOC108844452	uncharacterized LOC108844452%2C transcript variant X6	NW_017353141.1:13844593-13846830	0	0	0	0	0	0
XR_001948455.1	XR_001948455.1	108844452	LOC108844452	uncharacterized LOC108844452%2C transcript variant X6	NW_017353141.1:13844594-13846830	0	0	0	0	0	0
XR_001948456.1	XR_001948456.1	108844452	LOC108844452	uncharacterized LOC108844452%2C transcript variant X6	NW_017353141.1:13844594-13846830	0	0	0	0	0	0
XR_001948457.1	XR_001948457.1	108844452	LOC108844452	uncharacterized LOC108844452%2C transcript variant X6	NW_017353141.1:13844594-13846830	0	0	0	0	0	0
XR_001948458.1	XR_001948458.1	108844452	LOC108844452	uncharacterized LOC108844452%2C transcript variant X6	NW_017353141.1:13844594-13846830	0	0	0	0	0	0
XR_001948370.1	XR_001948370.1	108844058	LOC108844058	uncharacterized LOC108844058%2C transcript variant X1	NW_017353141.1:13857707-13860013	0	0	0	0	0	0
XR_001948615.1	XR_001948615.1	108846214	LOC108846214	uncharacterized LOC108846214	NW_017353141.1:13860711-13862239	0	0	0	0	0	0
XR_001948369.1	XR_001948369.1	108844058	LOC108844058	uncharacterized LOC108844058%2C transcript variant X1	NW_017353141.1:13857719-13860013	0.552528	0.25945	0.034332	0.28665	0.447432	0.201764
XR_001948368.1	XR_001948368.1	108844058	LOC108844058	uncharacterized LOC108844058%2C transcript variant X1	NW_017353141.1:13857706-13860013	1.98026	1.55268	1.28449	0.624239	0.871476	0.529424
TCONS_00016106	LINC155	XLOC_010785	XLOC_010785	-	NW_017353141.1:13888999-13890107	1.8667	0.857292	0.816579	0.325698	0.222672	0.101677
XR_001948687.1	XR_001948687.1	108846638	LOC108846638	uncharacterized LOC108846638	NW_017353141.1:14004231-14004787	0.168978	0	0	0	0	0
XR_001948454.1	XR_001948454.1	108844449	LOC108844449	uncharacterized LOC108844449%2C transcript variant X2	NW_017353141.1:14016808-14017980	1.08561	0.350109	0.239375	0.381529	0.385908	0
XR_001948453.1	XR_001948453.1	108844449	LOC108844449	uncharacterized LOC108844449%2C transcript variant X2	NW_017353141.1:14016808-14017980	0.888151	1.30331	0.862429	0.204476	0.373593	0.499767
XR_001948624.1	XR_001948624.1	108846270	LOC108846270	uncharacterized LOC108846270	NW_017353141.1:14022580-14023317	2.56523	3.55108	1.75608	5.3682	4.63334	4.65655
XR_001948653.1	XR_001948653.1	108846428	LOC108846428	uncharacterized LOC108846428	NW_017353141.1:14059452-14061398	0.035967	0.115429	0.023577	0	0	0.062505
XR_001948558.1	XR_001948558.1	108845898	LOC108845898	uncharacterized LOC108845898	NW_017353141.1:14201561-14213863	3.0647	1.82188	3.13022	0.874423	1.46998	1.6115
XR_001948995.1	XR_001948995.1	108847774	LOC108847774	uncharacterized LOC108847774	NW_017353141.1:14323687-14324022	0.06656	0	0	0	0	0
TCONS_00019166	108846610-AS1	108846610	LOC108846610	uncharacterized protein DDB_G0271670-like	NW_017353141.1:14112967-14124626	6.32172	5.56587	0	0	0	0
TCONS_00019168	108846610-AS2	108846610	LOC108846610	uncharacterized protein DDB_G0271670-like	NW_017353141.1:14112967-14124638	2.652	2.16456	2.98812	2.19427	2.21912	1.66034
XR_001948832.1	XR_001948832.1	108846861	LOC108846861	uncharacterized LOC108846861	NW_017353141.1:14515630-14516077	6.93338	4.52302	7.20546	2.89737	2.94302	3.90604
XR_001948657.1	XR_001948657.1	108846471	LOC108846471	uncharacterized LOC108846471	NW_017353141.1:14633114-14633799	0	0	0	0	0	0
TCONS_00019202	LOC108845277-IT2	108845277	LOC108845277	uncharacterized LOC108845277	NW_017353141.1:14837313-14839793	9.52543	0.289395	0	0.348491	0.226169	0.240757
TCONS_00019200	LOC108845277-IT4	108845277	LOC108845277	uncharacterized LOC108845277	NW_017353141.1:14837313-14839793	1.8944	0	0	0	0	0
TCONS_00019201	LOC108845277-IT3	108845277	LOC108845277	uncharacterized LOC108845277	NW_017353141.1:14837313-14839793	0.554864	0	0	0	0	0
TCONS_00019203	LOC108845277-IT5	108845277	LOC108845277	uncharacterized LOC108845277	NW_017353141.1:14845490-14845985	6.64121	6.2401	0.891227	8.40785	7.47946	7.84761
TCONS_00019204	LINC193	XLOC_012910	XLOC_012910	-	NW_017353141.1:14874723-14875216	0.692891	0.261998	0.418953	0.729141	1.23499	0.708932
TCONS_00016156	LOC108845277-IT1	108845277	LOC108845277	uncharacterized LOC108845277	NW_017353141.1:14823221-14839767	8.90811	0.087409	0	0.084371	0	0
XR_001948596.1	XR_001948596.1	108846059	LOC108846059	uncharacterized LOC108846059%2C transcript variant X1	NW_017353141.1:15133802-15135627	0	0	0	0	0	0
XR_001948597.1	XR_001948597.1	108846059	LOC108846059	uncharacterized LOC108846059%2C transcript variant X1	NW_017353141.1:15133802-15135627	0	0	0	0	0	0
XR_001948598.1	XR_001948598.1	108846059	LOC108846059	uncharacterized LOC108846059%2C transcript variant X1	NW_017353141.1:15133802-15135627	0	0	0	0	0	0
XR_001948974.1	XR_001948974.1	108847611	LOC108847611	uncharacterized LOC108847611	NW_017353141.1:15275827-15277970	0.189383	0.128587	0	0	0.066697	0.019922
XR_001948643.1	XR_001948643.1	108846388	LOC108846388	uncharacterized LOC108846388	NW_017353141.1:15519462-15520387	0.066254	0	0.025834	0	0	0
TCONS_00019253	LINC194	XLOC_012947	XLOC_012947	-	NW_017353141.1:15572728-15573927	2.09587	1.2456	1.583	1.01462	1.39353	1.09158
XR_001948361.1	XR_001948361.1	108844033	LOC108844033	uncharacterized LOC108844033%2C transcript variant X6	NW_017353141.1:15747013-15751407	0	0.140885	0.049324	0.053391	0.031581	0.126171
XR_001948362.1	XR_001948362.1	108844033	LOC108844033	uncharacterized LOC108844033%2C transcript variant X6	NW_017353141.1:15747013-15751407	0	0	0	0	0	0
XR_001948363.1	XR_001948363.1	108844033	LOC108844033	uncharacterized LOC108844033%2C transcript variant X6	NW_017353141.1:15747013-15751407	0	0	0	0	0	0
XR_001948366.1	XR_001948366.1	108844033	LOC108844033	uncharacterized LOC108844033%2C transcript variant X6	NW_017353141.1:15747013-15751407	0	0	0	0.032719	0	0.109005
XR_001948364.1	XR_001948364.1	108844033	LOC108844033	uncharacterized LOC108844033%2C transcript variant X6	NW_017353141.1:15747013-15751407	0.571522	0.588085	0.405313	0.438281	0.478618	0.216841
XR_001948365.1	XR_001948365.1	108844033	LOC108844033	uncharacterized LOC108844033%2C transcript variant X6	NW_017353141.1:15747013-15751407	0.180854	0.25769	0.069027	0.070652	0.261953	0.21858
XR_001948699.1	XR_001948699.1	108846699	LOC108846699	uncharacterized LOC108846699	NW_017353141.1:15918579-15919703	0.031512	0	0	0	0	0
TCONS_00016277	LINC156	XLOC_010912	XLOC_010912	-	NW_017353141.1:15920454-15920688	1.28165	1.29294	0.284434	0.718342	0.650582	0.69895
XR_001948508.1	XR_001948508.1	108844775	LOC108844775	uncharacterized LOC108844775	NW_017353141.1:16128039-16129701	4.16958	3.27133	2.03401	2.38636	2.45686	2.14475
XR_001948556.1	XR_001948556.1	108845876	LOC108845876	uncharacterized LOC108845876	NW_017353141.1:16137975-16138975	0.56084	0.433715	0.222108	0.328829	0.393923	0.156462
XR_001948700.1	XR_001948700.1	108846712	LOC108846712	uncharacterized LOC108846712	NW_017353141.1:16228225-16229681	0.456193	0.220997	0.233571	0.077686	0.394954	0.116597
XR_001948673.1	XR_001948673.1	108846557	LOC108846557	uncharacterized LOC108846557	NW_017353141.1:16433913-16434909	0.028106	0	0.233117	0	0.036646	0.112037
TCONS_00019372	LINC195	XLOC_013023	XLOC_013023	-	NW_017353141.1:16570512-16570726	3.6365	2.6891	0.860829	3.25748	3.81403	2.54095
TCONS_00019375	108843937-AS1	108843937	LOC108843937	zinc finger BED domain-containing protein RICESLEEPER 2-like%2C transcript variant X2	NW_017353141.1:16585613-16589312	2.34185	2.1995	0.104217	1.67093	2.21418	1.02609
XR_001949017.1	XR_001949017.1	108847921	LOC108847921	uncharacterized LOC108847921%2C transcript variant X6	NW_017353141.1:16666404-16673855	0	0	0	0	0	0
XR_001949018.1	XR_001949018.1	108847921	LOC108847921	uncharacterized LOC108847921%2C transcript variant X6	NW_017353141.1:16666404-16673855	0	0	0	0	0	0
XR_001949020.1	XR_001949020.1	108847921	LOC108847921	uncharacterized LOC108847921%2C transcript variant X6	NW_017353141.1:16666404-16673855	0	0.001485	0.337669	0	0.001797	0
XR_001949008.1	XR_001949008.1	108847921	LOC108847921	uncharacterized LOC108847921%2C transcript variant X6	NW_017353141.1:16666405-16673854	0	0	0	0.342734	0	0
XR_001949010.1	XR_001949010.1	108847921	LOC108847921	uncharacterized LOC108847921%2C transcript variant X6	NW_017353141.1:16666405-16673854	0	0	0	0	0	0
XR_001949011.1	XR_001949011.1	108847921	LOC108847921	uncharacterized LOC108847921%2C transcript variant X6	NW_017353141.1:16666405-16673854	0	0	0	0	0	0
XR_001949014.1	XR_001949014.1	108847921	LOC108847921	uncharacterized LOC108847921%2C transcript variant X6	NW_017353141.1:16666405-16673854	0	0	0	0	0	0
XR_001949015.1	XR_001949015.1	108847921	LOC108847921	uncharacterized LOC108847921%2C transcript variant X6	NW_017353141.1:16666405-16673854	0	0	0	0	0	0
XR_001949016.1	XR_001949016.1	108847921	LOC108847921	uncharacterized LOC108847921%2C transcript variant X6	NW_017353141.1:16666405-16673854	0	0	0	0	0	0
XR_001949021.1	XR_001949021.1	108847921	LOC108847921	uncharacterized LOC108847921%2C transcript variant X6	NW_017353141.1:16666407-16673854	0	0.309997	0	0	0.76418	1.08114
XR_001949019.1	XR_001949019.1	108847921	LOC108847921	uncharacterized LOC108847921%2C transcript variant X6	NW_017353141.1:16666406-16673854	0.021022	0	0	0	0	0
XR_001949009.1	XR_001949009.1	108847921	LOC108847921	uncharacterized LOC108847921%2C transcript variant X6	NW_017353141.1:16666407-16673854	0.768042	0.991663	0	0.475761	0.366842	0.000555
XR_001949012.1	XR_001949012.1	108847921	LOC108847921	uncharacterized LOC108847921%2C transcript variant X6	NW_017353141.1:16666405-16673854	0.029449	0	0	0	0	0
XR_001949013.1	XR_001949013.1	108847921	LOC108847921	uncharacterized LOC108847921%2C transcript variant X6	NW_017353141.1:16666404-16673855	0.812526	0.097431	0.079787	0.086859	0.08368	0.101651
XR_001948446.1	XR_001948446.1	108844426	LOC108844426	uncharacterized LOC108844426	NW_017353141.1:17353051-17354553	0	0	0	0	0	0
TCONS_00016444	LINC157	XLOC_011012	XLOC_011012	-	NW_017353141.1:17436326-17437383	1.41209	1.43151	0.744468	0.640785	0.560726	0.524187
XR_001948659.1	XR_001948659.1	108846497	LOC108846497	uncharacterized LOC108846497	NW_017353141.1:17045794-17047353	0	0	0	0	0	0
XR_001948473.1	XR_001948473.1	108844531	LOC108844531	uncharacterized LOC108844531%2C transcript variant X3	NW_017353141.1:16811221-16813175	1.39202	0.581943	0.891899	0.670875	0.335931	0.770623
XR_001948474.1	XR_001948474.1	108844531	LOC108844531	uncharacterized LOC108844531%2C transcript variant X3	NW_017353141.1:16811221-16813175	0.428947	0.289339	0.915712	0	0.275475	0
XR_001948472.1	XR_001948472.1	108844531	LOC108844531	uncharacterized LOC108844531%2C transcript variant X3	NW_017353141.1:16811221-16813174	1.82569	1.25857	2.09334	0.800148	0.87414	0.908886
TCONS_00019409	LINC196	XLOC_013049	XLOC_013049	-	NW_017353141.1:16962354-16963739	1.32907	1.19091	1.40829	0.726148	0.795722	0.59634
XR_001948639.1	XR_001948639.1	108846368	LOC108846368	uncharacterized LOC108846368	NW_017353141.1:16980580-16981141	0.045946	0	0	0	0	0
TCONS_00016451	LINC158	XLOC_011016	XLOC_011016	-	NW_017353141.1:17464859-17465232	15.9915	12.5317	6.43241	5.26051	2.31243	2.65518
TCONS_00019448	LINC197	XLOC_013083	XLOC_013083	-	NW_017353141.1:17482742-17483405	2.09746	0.901562	1.08928	0.325025	0.491506	0.376431
XR_001948544.1	XR_001948544.1	108845787	LOC108845787	uncharacterized LOC108845787	NW_017353141.1:17505786-17507225	0.059837	0	0	0.086684	0	0.051301
TCONS_00016462	LINC159	XLOC_011022	XLOC_011022	-	NW_017353141.1:17548720-17549935	5.28038	1.83198	15.5652	0.490197	0.523007	0.784495
XR_001948872.1	XR_001948872.1	108847054	LOC108847054	uncharacterized LOC108847054%2C transcript variant X5	NW_017353141.1:17719311-17721288	0	0	0	0	0	0
XR_001948874.1	XR_001948874.1	108847055	LOC108847055	uncharacterized LOC108847055	NW_017353141.1:17716341-17717187	1.54655	1.18265	0	1.73884	1.02795	1.27589
XR_001948869.1	XR_001948869.1	108847054	LOC108847054	uncharacterized LOC108847054%2C transcript variant X5	NW_017353141.1:17719311-17721284	0.913255	1.45548	0.334569	0.910998	1.08746	0.968886
XR_001948870.1	XR_001948870.1	108847054	LOC108847054	uncharacterized LOC108847054%2C transcript variant X5	NW_017353141.1:17719311-17721285	0.46817	0.498852	0.25168	0	0.805593	0.411025
XR_001948871.1	XR_001948871.1	108847054	LOC108847054	uncharacterized LOC108847054%2C transcript variant X5	NW_017353141.1:17719311-17721286	0.31349	0.205229	0	0.42059	0	0.26014
XR_001948868.1	XR_001948868.1	108847054	LOC108847054	uncharacterized LOC108847054%2C transcript variant X5	NW_017353141.1:17719311-17721285	0.636505	0.07167	0.468674	0.666508	0.749782	0.551426
XR_001948873.1	XR_001948873.1	108847054	LOC108847054	uncharacterized LOC108847054%2C transcript variant X5	NW_017353141.1:17719311-17721287	0.243644	0.246391	0	0.426499	0.209392	0.132286
XR_001948554.1	XR_001948554.1	108845861	LOC108845861	uncharacterized LOC108845861%2C transcript variant X1	NW_017353141.1:18046265-18049050	0	0	0	0	0	0
XR_001948553.1	XR_001948553.1	108845861	LOC108845861	uncharacterized LOC108845861%2C transcript variant X1	NW_017353141.1:18046265-18056795	0	0	0	0	0	0
XR_001948552.1	XR_001948552.1	108845860	LOC108845860	uncharacterized LOC108845860	NW_017353141.1:18052259-18053333	0.202734	0.171085	0.008207	0.066464	0.31049	0.085504
TCONS_00016518	LINC160	XLOC_011067	XLOC_011067	-	NW_017353141.1:18186154-18186484	1.11655	1.3408	0.044875	0.749922	0.260662	0.888138
TCONS_00016520	LOC108845383-IT1	108845383	LOC108845383	uncharacterized LOC108845383	NW_017353141.1:18191792-18192067	1.80605	2.19722	0	1.72638	0.961352	0.910724
TCONS_00016521	108845383-AS1	108845383	LOC108845383	uncharacterized LOC108845383	NW_017353141.1:18193022-18193276	1.67391	1.83287	1.17549	2.08463	2.08696	1.87233
TCONS_00016546	108844616-AS1	108844616	LOC108844616	uncharacterized LOC108844616	NW_017353141.1:18434806-18435523	1.27053	0.100517	0.031032	0.553788	0.223256	0.166077
XR_001948839.1	XR_001948839.1	108846916	LOC108846916	uncharacterized LOC108846916	NW_017353141.1:18402191-18402675	0.056578	0.096228	0	0	0	0
TCONS_00019595	LINC198	XLOC_013193	XLOC_013193	-	NW_017353141.1:18677721-18677952	1.44656	0.834533	0.426406	0.252995	0.391216	0.174162
XR_001948703.1	XR_001948703.1	108846726	LOC108846726	uncharacterized LOC108846726	NW_017353141.1:18865391-18866761	0	0	0	0	0	0
TCONS_00019602	LINC199	XLOC_013196	XLOC_013196	-	NW_017353141.1:18719824-18721026	4.99757	2.79869	1.83289	0.871751	0.661507	0.828825
XR_001948658.1	XR_001948658.1	108846480	LOC108846480	uncharacterized LOC108846480	NW_017353141.1:19408768-19410379	0.26146	0.370954	0	0	0	0
XR_001949004.1	XR_001949004.1	108847821	LOC108847821	uncharacterized LOC108847821%2C transcript variant X1	NW_017353141.1:19491495-19493163	0	0	0	0	0	0
XR_001949003.1	XR_001949003.1	108847821	LOC108847821	uncharacterized LOC108847821%2C transcript variant X1	NW_017353141.1:19491495-19493163	0.030177	0	0	0	0	0
TCONS_00019722	LINC200	XLOC_013264	XLOC_013264	-	NW_017353141.1:19722128-19723022	1.19166	0.51501	0.612961	0	0.367919	0.031497
XR_001948410.1	XR_001948410.1	108844145	LOC108844145	uncharacterized LOC108844145%2C transcript variant X5	NW_017353141.1:19743813-19746658	0	0	0	0	0	0
XR_001948412.1	XR_001948412.1	108844145	LOC108844145	uncharacterized LOC108844145%2C transcript variant X5	NW_017353141.1:19743813-19746658	0	0	0	0	0	0
XR_001948404.1	XR_001948404.1	108844145	LOC108844145	uncharacterized LOC108844145%2C transcript variant X5	NW_017353141.1:19743813-19746659	0	0	0	0	0	0
XR_001948406.1	XR_001948406.1	108844145	LOC108844145	uncharacterized LOC108844145%2C transcript variant X5	NW_017353141.1:19743813-19746659	0	0	0	0	0	0
XR_001948407.1	XR_001948407.1	108844145	LOC108844145	uncharacterized LOC108844145%2C transcript variant X5	NW_017353141.1:19743813-19746659	0	0	0	0	0	0
XR_001948409.1	XR_001948409.1	108844145	LOC108844145	uncharacterized LOC108844145%2C transcript variant X5	NW_017353141.1:19743813-19746659	0	0	0	0	0	0
XR_001948411.1	XR_001948411.1	108844145	LOC108844145	uncharacterized LOC108844145%2C transcript variant X5	NW_017353141.1:19743813-19746659	0	0	0	0	0	0
XR_001948408.1	XR_001948408.1	108844145	LOC108844145	uncharacterized LOC108844145%2C transcript variant X5	NW_017353141.1:19743813-19746660	0	0	0	0	0	0
XR_001948405.1	XR_001948405.1	108844145	LOC108844145	uncharacterized LOC108844145%2C transcript variant X5	NW_017353141.1:19743813-19746659	0.118313	0	0	0	0	0
TCONS_00016707	LINC161	XLOC_011211	XLOC_011211	-	NW_017353141.1:19986561-19988221	1.4441	0.903655	0.177304	0.757089	1.46765	1.55299
XR_001948555.1	XR_001948555.1	108845870	LOC108845870	uncharacterized LOC108845870	NW_017353141.1:19992787-19993654	2.22981	1.45881	1.65076	1.71876	2.25113	1.67665
XR_001948449.1	XR_001948449.1	108844430	LOC108844430	uncharacterized LOC108844430%2C transcript variant X4	NW_017353141.1:19938380-19940930	1.09087	1.15549	0.992701	0.528924	0.702262	1.10385
XR_001948448.1	XR_001948448.1	108844430	LOC108844430	uncharacterized LOC108844430%2C transcript variant X4	NW_017353141.1:19938380-19940931	0.846749	0.959304	0.953387	0.279597	0.544042	0
XR_001948450.1	XR_001948450.1	108844430	LOC108844430	uncharacterized LOC108844430%2C transcript variant X4	NW_017353141.1:19938380-19940931	0.644866	0.315171	0.233021	0.329414	0.232877	0.237429
XR_001948451.1	XR_001948451.1	108844430	LOC108844430	uncharacterized LOC108844430%2C transcript variant X4	NW_017353141.1:19938380-19940931	0.323352	0	0.43833	0	0	0
XR_001948997.1	XR_001948997.1	108847799	LOC108847799	uncharacterized LOC108847799%2C transcript variant X2	NW_017353141.1:20033447-20034421	0	0	0	0	0.000662	0
XR_001948996.1	XR_001948996.1	108847799	LOC108847799	uncharacterized LOC108847799%2C transcript variant X2	NW_017353141.1:20033508-20034421	1.23971	1.05184	0.444876	0.712703	0.853173	0.403959
TCONS_00016738	LOC108847128-IT1	108847128	LOC108847128	ceramide kinase%2C transcript variant X2	NW_017353141.1:20223998-20230016	0	0.74155	0	0	0	0
TCONS_00016798	LINC163	XLOC_011275	XLOC_011275	-	NW_017353141.1:20689448-20690410	2.42701	1.27379	1.57408	0.542195	0.885414	0.690152
XR_001948701.1	XR_001948701.1	108846714	LOC108846714	uncharacterized LOC108846714	NW_017353141.1:20910163-20911675	0.339146	0.194099	0.035206	0.109093	0.065275	0
XR_001948650.1	XR_001948650.1	108846406	LOC108846406	uncharacterized LOC108846406	NW_017353141.1:20918631-20919172	0.103304	0.23687	0.976977	0.194492	0.289966	0.294084
XR_001948648.1	XR_001948648.1	108846392	LOC108846392	uncharacterized LOC108846392	NW_017353141.1:21186485-21187760	0.373914	0.085021	0.296986	0.23408	0.292814	0.142646
XR_001948477.1	XR_001948477.1	108844562	LOC108844562	uncharacterized LOC108844562%2C transcript variant X1	NW_017353141.1:21382709-21384222	2.18595	2.91519	1.89306	2.00124	2.07	1.27184
XR_001948476.1	XR_001948476.1	108844562	LOC108844562	uncharacterized LOC108844562%2C transcript variant X1	NW_017353141.1:21382709-21384223	1.76198	1.85986	0.528808	0.500728	1.9068	1.3748
XR_001948940.1	XR_001948940.1	108847293	LOC108847293	uncharacterized LOC108847293	NW_017353141.1:21398146-21399389	0	0	0	0	0	0
XR_001948439.1	XR_001948439.1	108844342	LOC108844342	uncharacterized LOC108844342	NW_017353141.1:21531225-21532376	2.09575	1.38065	1.2509	0.803845	0.861758	0.719973
TCONS_00016897	LINC164	XLOC_011348	XLOC_011348	-	NW_017353141.1:21726858-21727128	1.99508	1.64121	3.13738	0.485005	0.354498	0.305477
XR_001948908.1	XR_001948908.1	108847214	LOC108847214	uncharacterized LOC108847214	NW_017353141.1:21795138-21796425	2.58171	1.70173	2.36645	1.01297	1.4463	1.01495
XR_001948898.1	XR_001948898.1	108847190	LOC108847190	uncharacterized LOC108847190	NW_017353141.1:21832771-21834058	2.76745	1.77832	2.49142	1.01388	1.49846	1.03328
XR_001948429.1	XR_001948429.1	108844259	LOC108844259	uncharacterized LOC108844259%2C transcript variant X2	NW_017353141.1:21877390-21878745	0	0.008795	0	0	0	0.723849
XR_001948428.1	XR_001948428.1	108844259	LOC108844259	uncharacterized LOC108844259%2C transcript variant X2	NW_017353141.1:21877391-21878745	1.4174	0.794919	1.01917	0.361601	0.216513	0
XR_001948848.1	XR_001948848.1	108846962	LOC108846962	uncharacterized LOC108846962	NW_017353141.1:22150921-22151782	4.01265	4.79966	3.37245	2.26152	1.67746	2.46226
TCONS_00016998	LINC165	XLOC_011421	XLOC_011421	-	NW_017353141.1:22293833-22294179	2.42325	1.82085	0.924616	1.33585	1.81591	1.38431
XR_001948861.1	XR_001948861.1	108847021	LOC108847021	uncharacterized LOC108847021	NW_017353141.1:22951710-22952085	0.219008	0	0	0	0	0
TCONS_00017113	LINC166	XLOC_011504	XLOC_011504	-	NW_017353141.1:22971517-22971843	3.72112	4.1699	1.30943	2.35982	1.56407	1.05576
TCONS_00017117	LINC167	XLOC_011507	XLOC_011507	-	NW_017353141.1:22991327-22992076	4.29056	2.69902	2.27454	1.26955	1.24786	1.36389
XR_001948524.1	XR_001948524.1	108844958	LOC108844958	uncharacterized LOC108844958	NW_017353141.1:22694280-22694782	0	0	0	0	0	0
XR_001948523.1	XR_001948523.1	108844957	LOC108844957	uncharacterized LOC108844957	NW_017353141.1:22724459-22725373	0	0	0	0	0	0
XR_001948837.1	XR_001948837.1	108846910	LOC108846910	uncharacterized LOC108846910	NW_017353141.1:22778552-22779054	0	0	0	0	0	0
XR_001948447.1	XR_001948447.1	108844429	LOC108844429	uncharacterized LOC108844429	NW_017353141.1:22808732-22809646	0	0	0	0	0	0
TCONS_00020178	LOC108844665-IT1	108844665	LOC108844665	uncharacterized LOC108844665	NW_017353141.1:23361366-23362316	0	0	0	1.72035	1.33026	0
XR_001948444.1	XR_001948444.1	108844415	LOC108844415	uncharacterized LOC108844415%2C transcript variant X2	NW_017353141.1:23440482-23442626	0.264467	0.335035	0	0.19236	0.408696	0.211779
XR_001948445.1	XR_001948445.1	108844415	LOC108844415	uncharacterized LOC108844415%2C transcript variant X2	NW_017353141.1:23440482-23442626	0.125655	0.097352	0	0.152419	0.346128	0.219737
XR_001948443.1	XR_001948443.1	108844415	LOC108844415	uncharacterized LOC108844415%2C transcript variant X2	NW_017353141.1:23440482-23442626	0.154806	0.631676	0.34821	0.668921	0.536162	0.882516
XR_001948545.1	XR_001948545.1	108845822	LOC108845822	uncharacterized LOC108845822	NW_017353141.1:23546779-23548278	0.168259	0	0	0	0	0
TCONS_00017342	LINC168	XLOC_011678	XLOC_011678	-	NW_017353141.1:24515750-24516618	3.31933	1.84765	3.17932	1.85026	2.01985	0.946676
XR_001948689.1	XR_001948689.1	108846656	LOC108846656	uncharacterized LOC108846656	NW_017353141.1:24142586-24143242	0	0	0	0	0	0
XR_001948618.1	XR_001948618.1	108846226	LOC108846226	uncharacterized LOC108846226%2C transcript variant X1	NW_017353141.1:24173513-24174858	0	0	0	0	0	0
XR_001948619.1	XR_001948619.1	108846226	LOC108846226	uncharacterized LOC108846226%2C transcript variant X1	NW_017353141.1:24173513-24174858	0	0	0	0	0	0
XR_001948840.1	XR_001948840.1	108846921	LOC108846921	uncharacterized LOC108846921	NW_017353141.1:24121107-24122753	2.01183	1.8904	1.36785	1.1051	0.976767	0.761686
TCONS_00020357	LINC201	XLOC_013691	XLOC_013691	-	NW_017353141.1:24564666-24565530	1.57244	0.433314	4.4408	0.069479	0.126399	0.219784
TCONS_00020359	108843948-AS1	108843948	LOC108843948	uncharacterized LOC108843948	NW_017353141.1:24583816-24584162	9.85157	5.8264	4.60139	1.70855	1.6614	1.84466
XR_001948623.1	XR_001948623.1	108846265	LOC108846265	uncharacterized LOC108846265	NW_017353141.1:25655029-25655599	1.03443	0.454618	0.645145	0.575629	0.259429	0.29528
XR_001948968.1	XR_001948968.1	108847513	LOC108847513	uncharacterized LOC108847513	NW_017353141.1:25641054-25642578	0	0	0	0	0	0
XR_001948841.1	XR_001948841.1	108846937	LOC108846937	uncharacterized LOC108846937	NW_017353141.1:25195025-25195752	0	0	0	0	0	0
XR_001948635.1	XR_001948635.1	108846355	LOC108846355	uncharacterized LOC108846355	NW_017353141.1:25236080-25236945	0	0	0	0	0	0
TCONS_00017454	108844251-AS1	108844251	LOC108844251	polyribonucleotide nucleotidyltransferase 2%2C mitochondrial-like	NW_017353141.1:25323282-25324058	0	0	0	2.07045	3.95421	3.317
TCONS_00017468	LOC108847787-OT1	108847787	LOC108847787	probable galacturonosyltransferase 14	NW_017353141.1:25497962-25507634	1.75795	0.710197	1.63376	0.466467	0.584963	0.499408
TCONS_00020521	108844748-AS1	108844748	LOC108844748	polyribonucleotide nucleotidyltransferase 2%2C mitochondrial-like	NW_017353141.1:25670036-25670485	0	0	0	2.76696	3.43855	5.64278
XR_001948522.1	XR_001948522.1	108844936	LOC108844936	uncharacterized LOC108844936	NW_017353141.1:25769479-25770480	0.432272	0.269707	0.356569	0.098354	0.169246	0
XR_001948517.1	XR_001948517.1	108844932	LOC108844932	uncharacterized LOC108844932%2C transcript variant X4	NW_017353141.1:25774240-25776804	0	0	0	0	0	0
XR_001948515.1	XR_001948515.1	108844932	LOC108844932	uncharacterized LOC108844932%2C transcript variant X4	NW_017353141.1:25774240-25776804	1.03581	0.480964	0.675942	0.344148	0.724107	0.478475
XR_001948516.1	XR_001948516.1	108844932	LOC108844932	uncharacterized LOC108844932%2C transcript variant X4	NW_017353141.1:25774240-25776804	0.323655	0.094287	0.34215	0.053858	0.095989	0.047363
XR_001948514.1	XR_001948514.1	108844932	LOC108844932	uncharacterized LOC108844932%2C transcript variant X4	NW_017353141.1:25774240-25776804	0.115988	0.169407	0	0.202793	0.057629	0.080585
XR_001948521.1	XR_001948521.1	108844935	LOC108844935	uncharacterized LOC108844935	NW_017353141.1:25705747-25706791	0	0	0	0	0	0
XR_001948520.1	XR_001948520.1	108844934	LOC108844934	uncharacterized LOC108844934%2C transcript variant X1	NW_017353141.1:25828066-25829110	0	0	0	0	0	0
XR_001948518.1	XR_001948518.1	108844934	LOC108844934	uncharacterized LOC108844934%2C transcript variant X1	NW_017353141.1:25828066-25829112	0	0	0	0	0	0
XR_001948519.1	XR_001948519.1	108844934	LOC108844934	uncharacterized LOC108844934%2C transcript variant X1	NW_017353141.1:25828066-25829112	0	0	0	0	0	0
TCONS_00017559	LINC169	XLOC_011842	XLOC_011842	-	NW_017353141.1:26127638-26128565	1.69293	0.784345	1.08096	0.644705	0.553993	0.825446
TCONS_00017560	LINC170	XLOC_011843	XLOC_011843	-	NW_017353141.1:26139318-26139773	2.06903	2.29645	1.59266	0.570122	0.983443	1.46724
XR_001948675.1	XR_001948675.1	108846567	LOC108846567	uncharacterized LOC108846567	NW_017353141.1:26189300-26190337	0	0.064115	0	0	0	0
XR_001948628.1	XR_001948628.1	108846321	LOC108846321	uncharacterized LOC108846321	NW_017353141.1:26325026-26326089	0	0	0	0	0	0.179078
XR_001949001.1	XR_001949001.1	108847816	LOC108847816	uncharacterized LOC108847816	NW_017353141.1:26397557-26398380	1.13863	0.016109	0.641483	0.008003	0.386053	0.012621
XR_001948609.1	XR_001948609.1	108846187	LOC108846187	uncharacterized LOC108846187%2C transcript variant X2	NW_017353141.1:26436328-26438128	0.748153	0.799522	0.288619	0.117825	0	0
XR_001948611.1	XR_001948611.1	108846187	LOC108846187	uncharacterized LOC108846187%2C transcript variant X2	NW_017353141.1:26436328-26438128	0.397828	0	0	0	0	0
XR_001948610.1	XR_001948610.1	108846187	LOC108846187	uncharacterized LOC108846187%2C transcript variant X2	NW_017353141.1:26436328-26438128	0.003753	0.000801	0	0	0.082549	0
XR_001948894.1	XR_001948894.1	108847182	LOC108847182	uncharacterized LOC108847182	NW_017353141.1:26449855-26450258	5.85306	0	0	0	1.67878	0
XR_001948702.1	XR_001948702.1	108846719	LOC108846719	uncharacterized LOC108846719	NW_017353141.1:26653999-26654896	0.032699	0	0	0	0	0
XR_001948912.1	XR_001948912.1	108847236	LOC108847236	uncharacterized LOC108847236%2C transcript variant X2	NW_017353141.1:26684548-26686236	0	0	0	0	0	0.00408
XR_001948913.1	XR_001948913.1	108847236	LOC108847236	uncharacterized LOC108847236%2C transcript variant X2	NW_017353141.1:26684548-26686236	0	0	0	0	0	0
XR_001948911.1	XR_001948911.1	108847235	LOC108847235	uncharacterized LOC108847235	NW_017353141.1:26672925-26673796	25.7081	13.6656	19.8502	10.8915	11.1732	9.84761
XR_001948490.1	XR_001948490.1	108844690	LOC108844690	uncharacterized LOC108844690	NW_017353141.1:26883590-26885045	0	0	0	0	0	0
TCONS_00020727	LINC202	XLOC_013934	XLOC_013934	-	NW_017353141.1:26909504-26910302	1.32689	0.324334	2.22925	0.075344	0.205318	0.074679
TCONS_00017780	LINC171	XLOC_012002	XLOC_012002	-	NW_017353141.1:27551811-27552195	1.62183	1.26122	1.35034	1.01558	0.712229	1.0451
XR_001948889.1	XR_001948889.1	108847108	LOC108847108	uncharacterized LOC108847108	NW_017353141.1:27553957-27555030	4.01473	2.36973	3.45608	1.34218	1.23266	1.0565
XR_001948353.1	XR_001948353.1	108843959	LOC108843959	uncharacterized LOC108843959	NW_017353141.1:27717942-27718551	0	0	0	0	0	0
XR_001948354.1	XR_001948354.1	108843960	LOC108843960	uncharacterized LOC108843960	NW_017353141.1:27718560-27719030	0.152345	0.073403	0.141564	0	0	0.089665
TCONS_00017823	LINC172	XLOC_012035	XLOC_012035	-	NW_017353141.1:27842203-27842683	5.44571	4.62997	4.68023	1.87337	2.39568	1.22986
XR_001948632.1	XR_001948632.1	108846332	LOC108846332	uncharacterized LOC108846332%2C transcript variant X1	NW_017353141.1:28036193-28038249	1.76726	1.52264	2.01765	1.40003	1.64914	0
XR_001948633.1	XR_001948633.1	108846332	LOC108846332	uncharacterized LOC108846332%2C transcript variant X1	NW_017353141.1:28036193-28038249	0.323646	0.178924	0.093512	0.240933	0.308342	0
XR_001948983.1	XR_001948983.1	108847694	LOC108847694	uncharacterized LOC108847694%2C transcript variant X1	NW_017353141.1:28053587-28055647	1.89831	1.90125	2.33098	1.82871	2.06537	1.96298
XR_001948984.1	XR_001948984.1	108847694	LOC108847694	uncharacterized LOC108847694%2C transcript variant X1	NW_017353141.1:28053587-28055647	0.454301	0.230429	0.085223	0.301083	0.311531	0.456147
XR_001948499.1	XR_001948499.1	108844754	LOC108844754	uncharacterized LOC108844754%2C transcript variant X4	NW_017353141.1:28063110-28064963	0	0.931449	0.2621	0.318143	0	0.137938
XR_001948498.1	XR_001948498.1	108844754	LOC108844754	uncharacterized LOC108844754%2C transcript variant X4	NW_017353141.1:28062731-28064963	1.92802	0.764517	0.990806	0.489458	0.558261	0.308078
XR_001948495.1	XR_001948495.1	108844754	LOC108844754	uncharacterized LOC108844754%2C transcript variant X4	NW_017353141.1:28063110-28064963	1.89969	0.548926	0.881177	0.449692	0.724269	0.284794
XR_001948496.1	XR_001948496.1	108844754	LOC108844754	uncharacterized LOC108844754%2C transcript variant X4	NW_017353141.1:28063110-28064963	0.622077	0.182483	0.234609	0	0.07138	0.209557
XR_001948497.1	XR_001948497.1	108844754	LOC108844754	uncharacterized LOC108844754%2C transcript variant X4	NW_017353141.1:28063110-28064963	0.386388	0.096258	0.411866	0.017569	0.019272	0.08998
XR_001948952.1	XR_001948952.1	108847392	LOC108847392	uncharacterized LOC108847392	NW_017353141.1:28194475-28195437	0	0	0	0	0	0
XR_001948483.1	XR_001948483.1	108844614	LOC108844614	uncharacterized LOC108844614	NW_017353141.1:28237959-28239297	9.71508	9.08885	6.17776	4.15585	3.89179	2.46484
XR_001948970.1	XR_001948970.1	108847532	LOC108847532	uncharacterized LOC108847532	NW_017353141.1:28346776-28347368	0.406451	0.592812	0.106192	0.119386	0.124543	0.19979
XR_001948969.1	XR_001948969.1	108847531	LOC108847531	uncharacterized LOC108847531	NW_017353141.1:28346487-28347345	15.4972	9.44727	19.3766	2.32028	1.59802	1.62938
XR_001948939.1	XR_001948939.1	108847279	LOC108847279	uncharacterized LOC108847279	NW_017353141.1:28519060-28520509	0.40186	0	0	0	0	0
XR_001948511.1	XR_001948511.1	108844779	LOC108844779	uncharacterized LOC108844779%2C transcript variant X2	NW_017353141.1:28640577-28645953	0	0	0	0	0	0
XR_001948509.1	XR_001948509.1	108844779	LOC108844779	uncharacterized LOC108844779%2C transcript variant X2	NW_017353141.1:28640577-28645972	0	0	0	0	0	0
XR_001948510.1	XR_001948510.1	108844779	LOC108844779	uncharacterized LOC108844779%2C transcript variant X2	NW_017353141.1:28640173-28645953	0.020674	0	0	0	0	0
XR_001948603.1	XR_001948603.1	108846148	LOC108846148	uncharacterized LOC108846148	NW_017353141.1:28663598-28664383	7.19038	6.48084	4.51468	2.0245	2.24755	1.50303
XR_001948842.1	XR_001948842.1	108846943	LOC108846943	uncharacterized LOC108846943	NW_017353141.1:28843918-28844601	0	0	0	0	0	0
XR_001948529.1	XR_001948529.1	108845752	LOC108845752	uncharacterized LOC108845752%2C transcript variant X1	NW_017353141.1:29059730-29061752	0	0.716348	0.384995	0.286998	0.759722	0.197128
XR_001948530.1	XR_001948530.1	108845752	LOC108845752	uncharacterized LOC108845752%2C transcript variant X1	NW_017353141.1:29059730-29061752	0	0	0	0	0	0
XR_001948531.1	XR_001948531.1	108845752	LOC108845752	uncharacterized LOC108845752%2C transcript variant X1	NW_017353141.1:29059730-29061752	0.664981	0.857365	0.820062	0.627984	0.479219	0.986118
XR_001948532.1	XR_001948532.1	108845752	LOC108845752	uncharacterized LOC108845752%2C transcript variant X1	NW_017353141.1:29059730-29061752	1.47208	0.48568	0	0	0.016193	0
TCONS_00026276	LOC108851309-IT1	108851309	LOC108851309	uncharacterized LOC108851309	NW_017353142.1:111350-112291	1.79509	1.50886	0.852876	0.287642	1.29711	0.834609
TCONS_00026281	108851304-AS1	108851304	LOC108851304	FAD-dependent urate hydroxylase	NW_017353142.1:122769-123345	0.933781	1.42289	1.08698	1.49592	2.24787	1.19976
XR_001949200.1	XR_001949200.1	108849463	LOC108849463	uncharacterized LOC108849463	NW_017353142.1:550379-551790	6.89216	4.37263	4.60881	2.66695	1.51658	2.12111
XR_001949621.1	XR_001949621.1	108852881	LOC108852881	uncharacterized LOC108852881%2C transcript variant X2	NW_017353142.1:648608-649565	0	0	0	0	0	0
XR_001949622.1	XR_001949622.1	108852881	LOC108852881	uncharacterized LOC108852881%2C transcript variant X2	NW_017353142.1:648605-649565	0.411367	0.108141	0	0	0	0
XR_001949719.1	XR_001949719.1	108853365	LOC108853365	uncharacterized LOC108853365	NW_017353142.1:870716-871220	0.142968	0	0	0	0	0
XR_001949911.1	XR_001949911.1	108854453	LOC108854453	uncharacterized LOC108854453	NW_017353142.1:992377-993885	52.4912	52.3347	41.8986	61.6386	57.4354	43.0471
XR_001949198.1	XR_001949198.1	108849455	LOC108849455	uncharacterized LOC108849455	NW_017353142.1:1152471-1154092	2.92132	1.56888	0.646624	0.92966	0.895167	0.738065
XR_001949512.1	XR_001949512.1	108852462	LOC108852462	uncharacterized LOC108852462	NW_017353142.1:1310865-1312663	0	0	0	0	0	0
XR_001949575.1	XR_001949575.1	108852702	LOC108852702	uncharacterized LOC108852702	NW_017353142.1:1260301-1262891	0	0.252241	0	0	0.017634	0.293316
TCONS_00021307	LINC203	XLOC_014314	XLOC_014314	-	NW_017353142.1:1444595-1444986	2.72356	0.183865	0.858893	0	0.070021	0
XR_001949812.1	XR_001949812.1	108854003	LOC108854003	uncharacterized LOC108854003%2C transcript variant X5	NW_017353142.1:1629026-1631136	1.87074	1.15555	0.336116	0.981056	1.19204	0.953053
XR_001949816.1	XR_001949816.1	108854003	LOC108854003	uncharacterized LOC108854003%2C transcript variant X5	NW_017353142.1:1629026-1631136	0.974851	0.354739	0.158406	0.439372	0.53575	0.482161
XR_001949813.1	XR_001949813.1	108854003	LOC108854003	uncharacterized LOC108854003%2C transcript variant X5	NW_017353142.1:1629026-1631137	0.354663	0.191282	0.429896	0.166182	0.233749	0.203661
XR_001949814.1	XR_001949814.1	108854003	LOC108854003	uncharacterized LOC108854003%2C transcript variant X5	NW_017353142.1:1629026-1631137	0.351069	0.152043	0.134908	0.25402	0	0
XR_001949815.1	XR_001949815.1	108854003	LOC108854003	uncharacterized LOC108854003%2C transcript variant X5	NW_017353142.1:1629026-1631171	0.815164	0.376292	1.01493	0.190782	0.669782	0.305498
XR_001949811.1	XR_001949811.1	108854003	LOC108854003	uncharacterized LOC108854003%2C transcript variant X5	NW_017353142.1:1629026-1631139	0.289099	0.188519	0.606555	0.202798	0.379723	0.240644
TCONS_00026547	108855599-AS1	108855599	LOC108855599	putative pectinesterase/pectinesterase inhibitor 45	NW_017353142.1:2054479-2055220	1.23148	0.233308	1.49712	0.081132	0.16887	0.531758
XR_001949281.1	XR_001949281.1	108851352	LOC108851352	uncharacterized LOC108851352%2C transcript variant X2	NW_017353142.1:2280734-2281585	0	0	0	0	0	0
XR_001949279.1	XR_001949279.1	108851352	LOC108851352	uncharacterized LOC108851352%2C transcript variant X2	NW_017353142.1:2280734-2281585	0.290427	0.054397	0	0	0	0
XR_001949280.1	XR_001949280.1	108851352	LOC108851352	uncharacterized LOC108851352%2C transcript variant X2	NW_017353142.1:2280734-2281585	0.077269	0.129256	0.157177	0	0.044602	0
XR_001949278.1	XR_001949278.1	108851351	LOC108851351	uncharacterized LOC108851351	NW_017353142.1:2335682-2336223	1.12651	0.28702	0.347876	0.153293	0.522044	0.315544
TCONS_00021431	LINC204	XLOC_014404	XLOC_014404	-	NW_017353142.1:2377190-2378255	6.78958	6.8825	3.9246	0.084709	1.54218	0.726961
XR_001949056.1	XR_001949056.1	108848461	LOC108848461	uncharacterized LOC108848461	NW_017353142.1:2439789-2442161	0.229225	0.381214	0.078091	0.196143	0.211079	0.156388
XR_001949800.1	XR_001949800.1	108853950	LOC108853950	uncharacterized LOC108853950%2C transcript variant X1	NW_017353142.1:2465220-2467317	0.372816	0.348398	0	0	0	0.501577
XR_001949799.1	XR_001949799.1	108853950	LOC108853950	uncharacterized LOC108853950%2C transcript variant X1	NW_017353142.1:2465220-2467317	2.7064	3.78236	1.16446	1.65583	2.17726	1.21018
XR_001949877.1	XR_001949877.1	108854262	LOC108854262	uncharacterized LOC108854262%2C transcript variant X1	NW_017353142.1:2762108-2764498	0	0	0	0	0	0
XR_001949875.1	XR_001949875.1	108854261	LOC108854261	uncharacterized LOC108854261%2C transcript variant X2	NW_017353142.1:2738777-2741503	0.205655	0.034274	0	0	0	0
XR_001949874.1	XR_001949874.1	108854261	LOC108854261	uncharacterized LOC108854261%2C transcript variant X2	NW_017353142.1:2738777-2741503	0.178131	0.172183	0.214313	0.019046	0.076932	0.013887
XR_001949876.1	XR_001949876.1	108854262	LOC108854262	uncharacterized LOC108854262%2C transcript variant X1	NW_017353142.1:2762108-2764498	0.022577	0	0.025968	0	0	0.024642
XR_001949494.1	XR_001949494.1	108852389	LOC108852389	uncharacterized LOC108852389	NW_017353142.1:3061101-3061634	8.56861	4.01804	6.73667	2.86713	2.66945	2.18591
XR_001949686.1	XR_001949686.1	108853142	LOC108853142	uncharacterized LOC108853142	NW_017353142.1:3372396-3373843	0	0	0.136486	0.236903	0	0.227526
XR_001949711.1	XR_001949711.1	108853309	LOC108853309	uncharacterized LOC108853309	NW_017353142.1:3554532-3555627	0.174506	0	0	0	0	0
TCONS_00026812	LINC258	XLOC_018168	XLOC_018168	-	NW_017353142.1:3831250-3832147	2.56994	0.840016	0	0.328038	0.181766	0.366291
XR_001949581.1	XR_001949581.1	108852708	LOC108852708	uncharacterized LOC108852708%2C transcript variant X2	NW_017353142.1:4119341-4120092	1.72911	1.0274	0.998537	0.106205	0.39134	0.168816
XR_001949580.1	XR_001949580.1	108852708	LOC108852708	uncharacterized LOC108852708%2C transcript variant X2	NW_017353142.1:4119402-4120092	6.97504	4.30286	4.6963	1.54251	1.6015	1.52555
XR_001949732.1	XR_001949732.1	108853512	LOC108853512	uncharacterized LOC108853512	NW_017353142.1:4808423-4809711	0.04183	0	0	0	0	0
XR_001949524.1	XR_001949524.1	108852510	LOC108852510	uncharacterized LOC108852510%2C transcript variant X1	NW_017353142.1:4399934-4401473	0	0	0	0	0	0
XR_001949525.1	XR_001949525.1	108852510	LOC108852510	uncharacterized LOC108852510%2C transcript variant X1	NW_017353142.1:4399934-4401473	0	0	0	0	0	0
XR_001949107.1	XR_001949107.1	108848878	LOC108848878	uncharacterized LOC108848878	NW_017353142.1:4251719-4252472	1.15976	0.728425	0.398864	0.533637	0.53244	0.865566
XR_001949588.1	XR_001949588.1	108852749	LOC108852749	uncharacterized LOC108852749	NW_017353142.1:4395029-4395509	1.11741	0.821342	0.574514	0.520399	0	0.082964
XR_001949606.1	XR_001949606.1	108852842	LOC108852842	uncharacterized LOC108852842	NW_017353142.1:4494772-4495154	0.271655	0	0	0	0	0
XR_001949856.1	XR_001949856.1	108854187	LOC108854187	uncharacterized LOC108854187	NW_017353142.1:4520029-4523115	0.077732	0.038309	0	0.19539	0.108149	0.099668
XR_001949755.1	XR_001949755.1	108853670	LOC108853670	uncharacterized LOC108853670	NW_017353142.1:5355466-5362137	0.258891	0.479583	0.103225	0.126413	0	0.073772
TCONS_00021876	LOC108854321-IT1	108854321	LOC108854321	cysteine-rich receptor-like protein kinase 10%2C transcript variant X1	NW_017353142.1:5693359-5697377	1.33627	0.368525	0.874098	0	0.31736	0.049337
TCONS_00021877	LOC108854321-IT2	108854321	LOC108854321	cysteine-rich receptor-like protein kinase 10%2C transcript variant X1	NW_017353142.1:5693380-5697178	0.140395	0.197895	0.480425	1.9608	0	0.183756
TCONS_00021899	LINC205	XLOC_014741	XLOC_014741	-	NW_017353142.1:5918155-5918424	0.950292	0.676094	0.419207	0.911916	1.67943	0.721105
XR_001949554.1	XR_001949554.1	108852615	LOC108852615	uncharacterized LOC108852615	NW_017353142.1:5994535-5995261	0	0	0	0	0	0
XR_001949756.1	XR_001949756.1	108853675	LOC108853675	uncharacterized LOC108853675	NW_017353142.1:6219464-6219997	0.07044	0	0	0	0	0
XR_001949598.1	XR_001949598.1	108852805	LOC108852805	uncharacterized LOC108852805	NW_017353142.1:6207159-6207986	0.840625	0.642975	0.242882	0.88376	0.687973	0.465202
XR_001949972.1	XR_001949972.1	108854931	LOC108854931	uncharacterized LOC108854931%2C transcript variant X2	NW_017353142.1:6304912-6306767	0	0	0	0	0	0
XR_001949973.1	XR_001949973.1	108854931	LOC108854931	uncharacterized LOC108854931%2C transcript variant X2	NW_017353142.1:6304912-6306769	0	0	0	0	0	0
XR_001949361.1	XR_001949361.1	108851684	LOC108851684	uncharacterized LOC108851684%2C transcript variant X12	NW_017353142.1:6377757-6380215	0	0	0	0	0.153237	0
XR_001949363.1	XR_001949363.1	108851684	LOC108851684	uncharacterized LOC108851684%2C transcript variant X12	NW_017353142.1:6377757-6380215	0	0	0.40876	0.666932	0.926898	0.21301
XR_001949368.1	XR_001949368.1	108851684	LOC108851684	uncharacterized LOC108851684%2C transcript variant X12	NW_017353142.1:6377757-6380216	0	0	0.217421	0.0131	0	0
XR_001949367.1	XR_001949367.1	108851684	LOC108851684	uncharacterized LOC108851684%2C transcript variant X12	NW_017353142.1:6377757-6380217	0	0	0.179518	0	0	0
XR_001949369.1	XR_001949369.1	108851684	LOC108851684	uncharacterized LOC108851684%2C transcript variant X12	NW_017353142.1:6377757-6380220	0	0	0	0	0	0.00156
XR_001949366.1	XR_001949366.1	108851684	LOC108851684	uncharacterized LOC108851684%2C transcript variant X12	NW_017353142.1:6377766-6380214	0	0	0	0	0.616177	0.068006
XR_001949360.1	XR_001949360.1	108851684	LOC108851684	uncharacterized LOC108851684%2C transcript variant X12	NW_017353142.1:6377757-6380216	1.0827	0	0	0.00229	0.326191	0.029339
XR_001949362.1	XR_001949362.1	108851684	LOC108851684	uncharacterized LOC108851684%2C transcript variant X12	NW_017353142.1:6377757-6380214	0.769487	0	0.299196	0	0.72161	0.060063
XR_001949364.1	XR_001949364.1	108851684	LOC108851684	uncharacterized LOC108851684%2C transcript variant X12	NW_017353142.1:6377757-6380216	0.329904	0	0.154601	0.005609	0.152891	0.02876
XR_001949358.1	XR_001949358.1	108851684	LOC108851684	uncharacterized LOC108851684%2C transcript variant X12	NW_017353142.1:6377757-6380215	2.1528	0	0.345642	0	0.143348	0
XR_001949365.1	XR_001949365.1	108851684	LOC108851684	uncharacterized LOC108851684%2C transcript variant X12	NW_017353142.1:6377757-6380220	0.356785	0	0	1.59725	0	0.215927
XR_001949359.1	XR_001949359.1	108851684	LOC108851684	uncharacterized LOC108851684%2C transcript variant X12	NW_017353142.1:6377757-6380217	0.007543	0	0.003896	0.004818	0.001634	0.952031
XR_001949521.1	XR_001949521.1	108852496	LOC108852496	uncharacterized LOC108852496%2C transcript variant X1	NW_017353142.1:6635960-6636951	0.065033	0.20242	0.158368	0.134429	0.24253	0
XR_001949520.1	XR_001949520.1	108852496	LOC108852496	uncharacterized LOC108852496%2C transcript variant X1	NW_017353142.1:6635960-6636951	0.323381	0.620295	0.23923	0.310009	0.205174	0.435975
XR_001949975.1	XR_001949975.1	108854942	LOC108854942	uncharacterized LOC108854942	NW_017353142.1:6601318-6601772	1.567	2.47289	0.813303	2.23785	1.6509	1.14863
XR_001949347.1	XR_001949347.1	108851654	LOC108851654	uncharacterized LOC108851654%2C transcript variant X3	NW_017353142.1:6739525-6740875	0.257814	0	0	0	0	0.259845
XR_001949348.1	XR_001949348.1	108851654	LOC108851654	uncharacterized LOC108851654%2C transcript variant X3	NW_017353142.1:6739525-6740875	0.203743	0.594852	0	0.665083	0.171892	0.089198
XR_001949346.1	XR_001949346.1	108851654	LOC108851654	uncharacterized LOC108851654%2C transcript variant X3	NW_017353142.1:6739525-6740875	0.356052	0.023816	0.590859	0.58142	0.238208	0.086134
XR_001949323.1	XR_001949323.1	108851493	LOC108851493	uncharacterized LOC108851493	NW_017353142.1:6784804-6785334	0.923753	0.218347	0.525602	0.072917	0.160871	0.191972
TCONS_00027207	LINC259	XLOC_018449	XLOC_018449	-	NW_017353142.1:6951736-6952679	1.1254	0.640877	0.188714	1.54028	0.726816	0.328384
XR_001949704.1	XR_001949704.1	108853249	LOC108853249	uncharacterized LOC108853249	NW_017353142.1:7189124-7190006	0.505542	0.45589	0	0.249932	0.184991	0.324226
XR_001949328.1	XR_001949328.1	108851523	LOC108851523	uncharacterized LOC108851523	NW_017353142.1:7279179-7280014	2.77178	2.72246	2.4894	0.697909	1.09631	0.461304
TCONS_00022050	108851826-AS1	108851826	LOC108851826	uncharacterized LOC108851826	NW_017353142.1:7290918-7292598	6.58885	1.58539	2.28324	0.107436	0.048986	0.050309
TCONS_00027255	LINC260	XLOC_018488	XLOC_018488	-	NW_017353142.1:7385374-7385634	1.12584	0.43948	10.3832	0	0.105166	0
XR_001949063.1	XR_001949063.1	108848581	LOC108848581	uncharacterized LOC108848581	NW_017353142.1:7717202-7718561	2.28957	2.06701	0.773435	4.67107	3.19956	2.9407
TCONS_00027294	LOC108853996-OT1	108853996	LOC108853996	casein kinase II subunit beta'%2C transcript variant X1	NW_017353142.1:7819877-7826724	1.22251	0.286689	1.86654	0.360703	0.102297	0.158754
XR_001949645.1	XR_001949645.1	108853012	LOC108853012	uncharacterized LOC108853012%2C transcript variant X2	NW_017353142.1:7923927-7925437	0	0	0	0	0	0
XR_001949646.1	XR_001949646.1	108853012	LOC108853012	uncharacterized LOC108853012%2C transcript variant X2	NW_017353142.1:7923927-7925437	0	0	0	0	0	0
XR_001949648.1	XR_001949648.1	108853014	LOC108853014	uncharacterized LOC108853014%2C transcript variant X2	NW_017353142.1:7946377-7948182	0.282381	0.33557	0.055247	0.272952	0.275769	0
XR_001949647.1	XR_001949647.1	108853014	LOC108853014	uncharacterized LOC108853014%2C transcript variant X2	NW_017353142.1:7946378-7948182	0.239367	0.329325	0.09198	0.021221	0.011174	0.286252
TCONS_00027335	LINC261	XLOC_018541	XLOC_018541	-	NW_017353142.1:8013489-8014546	2.03479	0.263582	0.134498	0.04258	0.154796	0.114571
XR_001949630.1	XR_001949630.1	108852934	LOC108852934	uncharacterized LOC108852934	NW_017353142.1:8022837-8024784	0.015491	0.009986	0.015767	0.072647	0	0.042667
XR_001949478.1	XR_001949478.1	108852295	LOC108852295	uncharacterized LOC108852295%2C transcript variant X1	NW_017353142.1:8207852-8209147	0	0	0	0	0	0
XR_001949477.1	XR_001949477.1	108852295	LOC108852295	uncharacterized LOC108852295%2C transcript variant X1	NW_017353142.1:8207852-8209147	0.022667	0.005278	0.027814	0.02033	0.030592	0.004748
XR_001949985.1	XR_001949985.1	108855068	LOC108855068	uncharacterized LOC108855068%2C transcript variant X1	NW_017353142.1:8142617-8143870	0.771508	0.699001	0.930542	0	0	0.159432
XR_001949986.1	XR_001949986.1	108855068	LOC108855068	uncharacterized LOC108855068%2C transcript variant X1	NW_017353142.1:8142617-8143869	0.544056	0.559653	0.331635	0	0.250614	0.598588
XR_001949928.1	XR_001949928.1	108854587	LOC108854587	uncharacterized LOC108854587%2C transcript variant X4	NW_017353142.1:8450729-8452886	0	0	0	0	0	0
XR_001949927.1	XR_001949927.1	108854587	LOC108854587	uncharacterized LOC108854587%2C transcript variant X4	NW_017353142.1:8450729-8452902	0	0	0.06812	0	0	0
XR_001949929.1	XR_001949929.1	108854587	LOC108854587	uncharacterized LOC108854587%2C transcript variant X4	NW_017353142.1:8450729-8452902	0	0	0	0	0	0
XR_001949926.1	XR_001949926.1	108854587	LOC108854587	uncharacterized LOC108854587%2C transcript variant X4	NW_017353142.1:8450729-8452902	0.369021	0.044493	0.071446	0	0.07538	0
XR_001949610.1	XR_001949610.1	108852849	LOC108852849	uncharacterized LOC108852849%2C transcript variant X3	NW_017353142.1:8533522-8535516	0	0	0	0	0	0
XR_001949612.1	XR_001949612.1	108852849	LOC108852849	uncharacterized LOC108852849%2C transcript variant X3	NW_017353142.1:8533522-8535516	0	0	0	0	0	0
XR_001949609.1	XR_001949609.1	108852849	LOC108852849	uncharacterized LOC108852849%2C transcript variant X3	NW_017353142.1:8533522-8535517	0	0	0	0	0	0
TCONS_00027414	LOC108850167-IT1	108850167	LOC108850167	11-beta-hydroxysteroid dehydrogenase-like 3	NW_017353142.1:8500675-8500961	23.618	2.87746	3.30682	0.358333	0.189364	0.049111
XR_001949608.1	XR_001949608.1	108852849	LOC108852849	uncharacterized LOC108852849%2C transcript variant X3	NW_017353142.1:8533522-8535514	0.032422	0.061422	0.16091	0	0.079311	0.257639
XR_001949607.1	XR_001949607.1	108852849	LOC108852849	uncharacterized LOC108852849%2C transcript variant X3	NW_017353142.1:8534345-8535512	2.30502	1.40117	1.38304	0.616757	0.693933	0
TCONS_00027466	LINC262	XLOC_018621	XLOC_018621	-	NW_017353142.1:8827138-8828177	23.2704	18.4339	14.6569	11.1362	12.5254	6.59345
XR_001949572.1	XR_001949572.1	108852664	LOC108852664	uncharacterized LOC108852664	NW_017353142.1:9128312-9128877	0	0.464646	0	0	0	0
XR_001949303.1	XR_001949303.1	108851434	LOC108851434	uncharacterized LOC108851434	NW_017353142.1:9240024-9240963	0	0	0.024573	0.146978	0	0
XR_001949305.1	XR_001949305.1	108851435	LOC108851435	uncharacterized LOC108851435%2C transcript variant X1	NW_017353142.1:9253517-9255630	0	0.352408	0	0	0	0.116908
XR_001949192.1	XR_001949192.1	108849428	LOC108849428	uncharacterized LOC108849428%2C transcript variant X1	NW_017353142.1:9213224-9215482	1.02583	1.00332	2.12655	0.071336	0.516806	0.649034
XR_001949193.1	XR_001949193.1	108849428	LOC108849428	uncharacterized LOC108849428%2C transcript variant X1	NW_017353142.1:9213224-9215482	0.71114	0.930374	0.741418	0.244341	0.532972	0.214508
XR_001949191.1	XR_001949191.1	108849428	LOC108849428	uncharacterized LOC108849428%2C transcript variant X1	NW_017353142.1:9213224-9215483	1.47841	1.34189	0.286676	0	0.365355	0.342547
XR_001949304.1	XR_001949304.1	108851435	LOC108851435	uncharacterized LOC108851435%2C transcript variant X1	NW_017353142.1:9253517-9255630	0.629102	0.528235	0	0.648445	0.248503	0.304846
XR_001949307.1	XR_001949307.1	108851436	LOC108851436	uncharacterized LOC108851436%2C transcript variant X1	NW_017353142.1:9256004-9258114	0.4018	0.724553	0	0.423995	0.352202	0.358342
XR_001949308.1	XR_001949308.1	108851436	LOC108851436	uncharacterized LOC108851436%2C transcript variant X1	NW_017353142.1:9256004-9258114	0.283344	0.388638	0	0.381019	0	0.200541
XR_001949302.1	XR_001949302.1	108851433	LOC108851433	uncharacterized LOC108851433	NW_017353142.1:9236761-9237560	15.2061	18.9112	16.6834	10.974	9.38522	10.3172
XR_001949309.1	XR_001949309.1	108851437	LOC108851437	uncharacterized LOC108851437	NW_017353142.1:9259143-9259836	0.108336	0.034055	0	0.148844	0	0.125444
XR_001949855.1	XR_001949855.1	108854184	LOC108854184	uncharacterized LOC108854184%2C transcript variant X4	NW_017353142.1:9537129-9538737	0	0	0	0.177565	0	0
XR_001949853.1	XR_001949853.1	108854184	LOC108854184	uncharacterized LOC108854184%2C transcript variant X4	NW_017353142.1:9537135-9538737	0	0	0	0	0	0
XR_001949049.1	XR_001949049.1	108848341	LOC108848341	uncharacterized LOC108848341	NW_017353142.1:9425494-9428065	0.689695	1.33195	0.446743	0.661417	0.468219	0.428919
XR_001949797.1	XR_001949797.1	108853942	LOC108853942	uncharacterized LOC108853942	NW_017353142.1:9453435-9454132	0.169541	0.220853	0.616974	0	0.05361	0
XR_001949854.1	XR_001949854.1	108854184	LOC108854184	uncharacterized LOC108854184%2C transcript variant X4	NW_017353142.1:9537138-9538737	0.302897	0.392809	0.076807	0	0	0
XR_001949852.1	XR_001949852.1	108854184	LOC108854184	uncharacterized LOC108854184%2C transcript variant X4	NW_017353142.1:9537143-9538737	0.219502	0.269845	0.205715	0.176961	0.331272	0.346062
XR_001949433.1	XR_001949433.1	108852070	LOC108852070	uncharacterized LOC108852070	NW_017353142.1:9625066-9627644	2.27025	1.73419	1.22839	1.21036	1.03587	0.733609
XR_001949437.1	XR_001949437.1	108852118	LOC108852118	uncharacterized LOC108852118	NW_017353142.1:9816494-9817187	2.91787	4.55627	2.59055	3.83672	3.57405	2.66015
TCONS_00027596	108854271-AS1	108854271	LOC108854271	ethylene-responsive transcription factor ERF107	NW_017353142.1:9837800-9838980	4.91335	3.42169	2.10796	1.72913	1.66052	1.63491
XR_001950108.1	XR_001950108.1	108855699	LOC108855699	uncharacterized LOC108855699	NW_017353142.1:10100758-10101154	0	0	0	0	0	0
XR_001949867.1	XR_001949867.1	108854224	LOC108854224	uncharacterized LOC108854224%2C transcript variant X1	NW_017353142.1:10323353-10325095	0	0	0	0	0	0
XR_001949868.1	XR_001949868.1	108854224	LOC108854224	uncharacterized LOC108854224%2C transcript variant X1	NW_017353142.1:10323353-10325095	0	0	0	0	0	0
XR_001949869.1	XR_001949869.1	108854224	LOC108854224	uncharacterized LOC108854224%2C transcript variant X1	NW_017353142.1:10323353-10325095	0	0	0	0	0	0
XR_001949522.1	XR_001949522.1	108852498	LOC108852498	uncharacterized LOC108852498%2C transcript variant X2	NW_017353142.1:10360086-10361830	0	0	0	0	0	0
XR_001949523.1	XR_001949523.1	108852498	LOC108852498	uncharacterized LOC108852498%2C transcript variant X2	NW_017353142.1:10360086-10361830	0	0	0	0	0	0
XR_001950085.1	XR_001950085.1	108855543	LOC108855543	uncharacterized LOC108855543	NW_017353142.1:10151042-10152490	1.6621	0.714418	0.64336	0.441445	0.340527	0.158636
XR_001949687.1	XR_001949687.1	108853148	LOC108853148	uncharacterized LOC108853148	NW_017353142.1:10292859-10293448	0.873567	1.16151	0.574562	0.581534	0.243691	0.278632
XR_001949592.1	XR_001949592.1	108852766	LOC108852766	uncharacterized LOC108852766	NW_017353142.1:10999563-11000286	1.67506	0.82838	0.55236	1.72556	1.2071	0.763676
XR_001949587.1	XR_001949587.1	108852745	LOC108852745	uncharacterized LOC108852745%2C transcript variant X2	NW_017353142.1:11013423-11014802	0	0	0	0	0	0
XR_001949586.1	XR_001949586.1	108852745	LOC108852745	uncharacterized LOC108852745%2C transcript variant X2	NW_017353142.1:11013423-11014213	0.035827	0	0	0	0	0
XR_001949070.1	XR_001949070.1	108848660	LOC108848660	uncharacterized LOC108848660	NW_017353142.1:11020408-11020866	1.26764	1.29123	0.133993	1.0234	1.14922	0.772255
TCONS_00027822	108850246-AS1	108850246	LOC108850246	pectin acetylesterase 10	NW_017353142.1:11558821-11559213	1.19949	2.53965	1.49722	5.75039	5.96714	4.53932
TCONS_00027820	LOC108848985-OT1	108848985	LOC108848985	flap endonuclease 1	NW_017353142.1:11544288-11544910	1.32231	0.005334	0.320403	0.058392	0.098155	0.363121
XR_001949696.1	XR_001949696.1	108853187	LOC108853187	uncharacterized LOC108853187	NW_017353142.1:11866365-11867739	0	0.235474	0	0	0	0.173712
XR_001949152.1	XR_001949152.1	108849230	LOC108849230	uncharacterized LOC108849230	NW_017353142.1:11764376-11765682	0	0	0	0	0	0
TCONS_00022639	LINC206	XLOC_015265	XLOC_015265	-	NW_017353142.1:11732940-11741693	2.04712	0.676364	0.725299	0.035271	0	0.374293
XR_001949140.1	XR_001949140.1	108849126	LOC108849126	uncharacterized LOC108849126%2C transcript variant X1	NW_017353142.1:11823221-11825271	1.41901	1.19474	0.746867	1.05805	0.733036	0.637472
XR_001949141.1	XR_001949141.1	108849126	LOC108849126	uncharacterized LOC108849126%2C transcript variant X1	NW_017353142.1:11823221-11824878	0.005821	0	0.168053	0.001414	0.00189	0.001325
XR_001950095.1	XR_001950095.1	108855608	LOC108855608	uncharacterized LOC108855608	NW_017353142.1:11874485-11875684	0	0	0	0	0	0.037416
XR_001949618.1	XR_001949618.1	108852867	LOC108852867	uncharacterized LOC108852867	NW_017353142.1:12005310-12006604	0	0	0	0	0	0
XR_001949620.1	XR_001949620.1	108852873	LOC108852873	uncharacterized LOC108852873	NW_017353142.1:12010107-12011401	0.0531	0	0	0	0	0
XR_001949701.1	XR_001949701.1	108853224	LOC108853224	uncharacterized LOC108853224	NW_017353142.1:12292250-12292887	0.060778	0	0	0	0	0
XR_001949436.1	XR_001949436.1	108852105	LOC108852105	uncharacterized LOC108852105	NW_017353142.1:12331978-12332699	0	0	0	0	0	0
XR_001949435.1	XR_001949435.1	108852104	LOC108852104	uncharacterized LOC108852104	NW_017353142.1:12331291-12332519	0.212171	0.13937	0.009948	0.511211	0.757978	0.737433
XR_001949112.1	XR_001949112.1	108848998	LOC108848998	uncharacterized LOC108848998	NW_017353142.1:12328766-12330468	8.50092	6.79646	2.31725	4.81808	5.28888	5.3091
XR_001949384.1	XR_001949384.1	108851743	LOC108851743	uncharacterized LOC108851743	NW_017353142.1:12387917-12388384	33.1884	15.6465	27.1109	2.49898	4.34626	3.28007
XR_001949073.1	XR_001949073.1	108848712	LOC108848712	uncharacterized LOC108848712	NW_017353142.1:12570205-12570552	0.977534	0.517553	0.325349	0.738138	1.29477	0.367431
XR_001949072.1	XR_001949072.1	108848711	LOC108848711	uncharacterized LOC108848711	NW_017353142.1:12570643-12572036	1.17033	1.32231	1.17108	2.48988	2.52937	1.84514
XR_001949817.1	XR_001949817.1	108854010	LOC108854010	uncharacterized LOC108854010	NW_017353142.1:12432156-12433017	0	0	0	0	0	0
XR_001949233.1	XR_001949233.1	108849750	LOC108849750	uncharacterized LOC108849750	NW_017353142.1:12709806-12711236	0	0	0	0	0	0.369803
XR_001949232.1	XR_001949232.1	108849748	LOC108849748	uncharacterized LOC108849748	NW_017353142.1:12732258-12733693	0	0	0	0	0	0.368025
XR_001949229.1	XR_001949229.1	108849685	LOC108849685	uncharacterized LOC108849685	NW_017353142.1:12772191-12775254	2.26536	2.47314	0.405214	0.909556	0.826663	0.804002
TCONS_00022733	LINC207	XLOC_015327	XLOC_015327	-	NW_017353142.1:12962138-12962398	2.74132	1.35162	1.68381	1.06253	1.87405	0.937503
XR_001949966.1	XR_001949966.1	108854849	LOC108854849	uncharacterized LOC108854849	NW_017353142.1:13009110-13009626	0.345451	0	0.260394	0	0.396562	0.439901
XR_001949422.1	XR_001949422.1	108852006	LOC108852006	uncharacterized LOC108852006%2C transcript variant X2	NW_017353142.1:13002211-13003304	1.65919	0.817144	1.53477	0.783064	0.632363	0.565139
XR_001949423.1	XR_001949423.1	108852006	LOC108852006	uncharacterized LOC108852006%2C transcript variant X2	NW_017353142.1:13002211-13003304	0.244052	0.475709	0.050989	0.015689	0.002517	0.387668
XR_001949967.1	XR_001949967.1	108854850	LOC108854850	uncharacterized LOC108854850%2C transcript variant X2	NW_017353142.1:13024027-13025141	0	0	0	0	0	0
XR_001949968.1	XR_001949968.1	108854850	LOC108854850	uncharacterized LOC108854850%2C transcript variant X2	NW_017353142.1:13024027-13025141	0	0	0	0	0	0
XR_001949767.1	XR_001949767.1	108853782	LOC108853782	uncharacterized LOC108853782%2C transcript variant X1	NW_017353142.1:13164232-13178926	0	0	0	0	0	0
XR_001949768.1	XR_001949768.1	108853782	LOC108853782	uncharacterized LOC108853782%2C transcript variant X1	NW_017353142.1:13164232-13178926	0	0	0	0	0	0
XR_001949769.1	XR_001949769.1	108853782	LOC108853782	uncharacterized LOC108853782%2C transcript variant X1	NW_017353142.1:13164232-13178926	0	0	0	0	0	0
TCONS_00022751	LINC208	XLOC_015334	XLOC_015334	-	NW_017353142.1:13255884-13256129	1.14035	0.481924	0.144513	0.529094	0.877191	1.50079
XR_001949864.1	XR_001949864.1	108854196	LOC108854196	uncharacterized LOC108854196	NW_017353142.1:13261722-13262702	4.38452	3.03794	3.13113	1.0812	1.62871	1.97329
XR_001950084.1	XR_001950084.1	108855531	LOC108855531	uncharacterized LOC108855531	NW_017353142.1:13505239-13506037	0	0	0	0	0	0
TCONS_00028058	LOC108854394-OT1	108854394	LOC108854394	FRIGIDA-like protein 3%2C transcript variant X1	NW_017353142.1:13686064-13686391	3.90113	3.84797	2.2746	2.14829	2.5787	1.40704
XR_001949705.1	XR_001949705.1	108853270	LOC108853270	uncharacterized LOC108853270	NW_017353142.1:13732658-13733869	0.047677	0	0	0	0	0
TCONS_00022811	108849801-AS1	108849801	LOC108849801	transcription initiation factor TFIID subunit 3%2C transcript variant X1	NW_017353142.1:13735515-13736361	1.49587	1.10861	0.819677	0.550588	0.479399	0.330158
XR_001949549.1	XR_001949549.1	108852611	LOC108852611	uncharacterized LOC108852611%2C transcript variant X4	NW_017353142.1:14016112-14017584	0	0	0.249612	0.051423	0.310709	0.345629
XR_001949548.1	XR_001949548.1	108852611	LOC108852611	uncharacterized LOC108852611%2C transcript variant X4	NW_017353142.1:14016148-14017584	0	0.044938	0	0	0.360799	0.217566
XR_001949550.1	XR_001949550.1	108852611	LOC108852611	uncharacterized LOC108852611%2C transcript variant X4	NW_017353142.1:14016148-14017584	0	0.557745	1.02683	0.643928	0.319826	0
XR_001949552.1	XR_001949552.1	108852611	LOC108852611	uncharacterized LOC108852611%2C transcript variant X4	NW_017353142.1:14016112-14017584	0.174465	0	0	0	0	0
XR_001949551.1	XR_001949551.1	108852611	LOC108852611	uncharacterized LOC108852611%2C transcript variant X4	NW_017353142.1:14016112-14017584	0.938046	0	0	1e-06	0	0
XR_001949626.1	XR_001949626.1	108852909	LOC108852909	uncharacterized LOC108852909	NW_017353142.1:14026358-14027393	4.80964	2.92744	3.27826	1.10395	1.95405	1.80006
TCONS_00028124	LINC263	XLOC_019090	XLOC_019090	-	NW_017353142.1:14204325-14204885	3.0337	2.07654	2.21006	0.813038	1.0857	0.400069
XR_001949684.1	XR_001949684.1	108853132	LOC108853132	uncharacterized LOC108853132	NW_017353142.1:14243303-14244531	2.54651	1.45371	1.05325	0.925337	1.45762	1.25862
XR_001949459.1	XR_001949459.1	108852222	LOC108852222	uncharacterized LOC108852222%2C transcript variant X2	NW_017353142.1:14422431-14423425	0.472732	0.225444	0	0	0.07768	0.315477
XR_001949458.1	XR_001949458.1	108852222	LOC108852222	uncharacterized LOC108852222%2C transcript variant X2	NW_017353142.1:14422431-14423425	0.079804	0.38236	0.452687	0.458873	0.489566	0.199893
TCONS_00028159	LINC264	XLOC_019115	XLOC_019115	-	NW_017353142.1:14500922-14501246	151.094	137.488	36.1051	79.2031	91.3034	87.0666
XR_001949393.1	XR_001949393.1	108851803	LOC108851803	uncharacterized LOC108851803	NW_017353142.1:14637134-14638557	0	0	0	0	0	0
XR_001949597.1	XR_001949597.1	108852797	LOC108852797	uncharacterized LOC108852797	NW_017353142.1:14799139-14800292	0	0	0	0	0	0
XR_001949519.1	XR_001949519.1	108852495	LOC108852495	uncharacterized LOC108852495	NW_017353142.1:14843445-14844291	3.21276	2.6545	1.7028	1.37386	1.21048	0.822568
XR_001949331.1	XR_001949331.1	108851527	LOC108851527	uncharacterized LOC108851527%2C transcript variant X1	NW_017353142.1:14888648-14890434	1.00657	0.349296	1.03035	0.310089	0.258361	0.393728
XR_001949330.1	XR_001949330.1	108851527	LOC108851527	uncharacterized LOC108851527%2C transcript variant X1	NW_017353142.1:14888646-14890434	2.91284	3.06744	1.75187	1.4507	2.16965	1.23313
XR_001949807.1	XR_001949807.1	108854001	LOC108854001	uncharacterized LOC108854001%2C transcript variant X4	NW_017353142.1:15056661-15058298	0	0.12031	0.216818	0	0.058252	0.174091
XR_001949808.1	XR_001949808.1	108854001	LOC108854001	uncharacterized LOC108854001%2C transcript variant X4	NW_017353142.1:15056661-15058298	0	0	0	0	0	0
XR_001949809.1	XR_001949809.1	108854001	LOC108854001	uncharacterized LOC108854001%2C transcript variant X4	NW_017353142.1:15056661-15058298	0	0.061344	0	0	0	0
XR_001949810.1	XR_001949810.1	108854001	LOC108854001	uncharacterized LOC108854001%2C transcript variant X4	NW_017353142.1:15056661-15058298	0	0	0	0	0	0
XR_001949401.1	XR_001949401.1	108851841	LOC108851841	uncharacterized LOC108851841	NW_017353142.1:15201678-15202894	1.32015	1.95661	0.833825	0.439969	0.872699	0.598639
XR_001949493.1	XR_001949493.1	108852388	LOC108852388	uncharacterized LOC108852388	NW_017353142.1:15294865-15295543	0	0	0	0	0	0
XR_001949771.1	XR_001949771.1	108853796	LOC108853796	uncharacterized LOC108853796	NW_017353142.1:15247414-15248331	0	0	0.076259	0	0	0
XR_001949480.1	XR_001949480.1	108852318	LOC108852318	uncharacterized LOC108852318	NW_017353142.1:15345942-15347301	1.61841	2.17277	2.05241	2.18934	2.39212	1.24662
XR_001950122.1	XR_001950122.1	108855759	LOC108855759	uncharacterized LOC108855759	NW_017353142.1:15340025-15340513	0	0	0.044024	0	0	0
XR_001950121.1	XR_001950121.1	108855758	LOC108855758	uncharacterized LOC108855758%2C transcript variant X1	NW_017353142.1:15341032-15342101	0	0.104391	0	0	0	0
XR_001950119.1	XR_001950119.1	108855758	LOC108855758	uncharacterized LOC108855758%2C transcript variant X1	NW_017353142.1:15341032-15342101	0.252131	0.027719	0	0.02305	0.071826	0.063491
XR_001949602.1	XR_001949602.1	108852816	LOC108852816	uncharacterized LOC108852816	NW_017353142.1:15439439-15441074	0	0	0	0	0	0
TCONS_00028302	LINC265	XLOC_019198	XLOC_019198	-	NW_017353142.1:15463380-15464671	27.5758	28.3455	23.4008	11.7368	14.0103	9.28449
XR_001949390.1	XR_001949390.1	108851797	LOC108851797	uncharacterized LOC108851797%2C transcript variant X3	NW_017353142.1:15722427-15724387	0	0	0	0	0	0
XR_001949389.1	XR_001949389.1	108851797	LOC108851797	uncharacterized LOC108851797%2C transcript variant X3	NW_017353142.1:15722427-15724391	0	0	0	0	0	0
XR_001949392.1	XR_001949392.1	108851797	LOC108851797	uncharacterized LOC108851797%2C transcript variant X3	NW_017353142.1:15722427-15724393	0	0	0	0	0	0
XR_001949391.1	XR_001949391.1	108851797	LOC108851797	uncharacterized LOC108851797%2C transcript variant X3	NW_017353142.1:15722427-15724402	0	0	0	0	0	0
TCONS_00028337	LINC266	XLOC_019222	XLOC_019222	-	NW_017353142.1:15726679-15728150	1.26174	0.048964	0	0.013609	0.003087	0
XR_001949678.1	XR_001949678.1	108853103	LOC108853103	uncharacterized LOC108853103	NW_017353142.1:16376000-16376985	0.036779	0	0	0.086043	0	0.036234
XR_001949491.1	XR_001949491.1	108852357	LOC108852357	uncharacterized LOC108852357	NW_017353142.1:16443667-16444252	3.12339	3.50223	1.7119	1.28502	1.23929	1.06065
XR_001949487.1	XR_001949487.1	108852329	LOC108852329	uncharacterized LOC108852329%2C transcript variant X2	NW_017353142.1:16570746-16576797	0.034879	0	0	0	0	0
XR_001949486.1	XR_001949486.1	108852329	LOC108852329	uncharacterized LOC108852329%2C transcript variant X2	NW_017353142.1:16576299-16576810	0.012744	0.011189	0.028786	0	0	0
XR_001949488.1	XR_001949488.1	108852330	LOC108852330	uncharacterized LOC108852330	NW_017353142.1:16582490-16582968	0.128376	0.046781	0.068345	0	0	0
XR_001949092.1	XR_001949092.1	108848843	LOC108848843	uncharacterized LOC108848843	NW_017353142.1:16655987-16656839	0.455344	0.043571	0	0	0	0.111233
TCONS_00023155	LINC209	XLOC_015613	XLOC_015613	-	NW_017353142.1:16941203-16941501	0.923372	0.088183	2.78894	0.622804	0.25398	0.224702
XR_001949445.1	XR_001949445.1	108852139	LOC108852139	uncharacterized LOC108852139%2C transcript variant X2	NW_017353142.1:16893124-16894907	0	0	0	0	0	0
XR_001949444.1	XR_001949444.1	108852139	LOC108852139	uncharacterized LOC108852139%2C transcript variant X2	NW_017353142.1:16893240-16894907	0	0	0	0	0	0
XR_001949516.1	XR_001949516.1	108852480	LOC108852480	uncharacterized LOC108852480%2C transcript variant X2	NW_017353142.1:17210178-17212393	0	0	0	0	0	0
XR_001949517.1	XR_001949517.1	108852480	LOC108852480	uncharacterized LOC108852480%2C transcript variant X2	NW_017353142.1:17210178-17212393	0	0	0	0	0	0
TCONS_00023195	LINC210	XLOC_015641	XLOC_015641	-	NW_017353142.1:17342346-17343297	6.32714	5.23159	2.11317	2.4154	1.70501	2.29461
TCONS_00023217	LINC211	XLOC_015655	XLOC_015655	-	NW_017353142.1:17579972-17581237	9.58561	7.68224	6.55178	2.65613	2.74851	1.8368
XR_001949795.1	XR_001949795.1	108853932	LOC108853932	uncharacterized LOC108853932	NW_017353142.1:17718988-17719991	1.21209	2.28272	0.068936	0.203347	0.124774	0.282752
XR_001949405.1	XR_001949405.1	108851886	LOC108851886	uncharacterized LOC108851886	NW_017353142.1:17819775-17820571	0.522617	0.515651	0.51867	0.095102	0.202863	0.063535
XR_001949457.1	XR_001949457.1	108852212	LOC108852212	uncharacterized LOC108852212	NW_017353142.1:17854289-17858065	0	0	0	0	0	0
TCONS_00028567	LINC267	XLOC_019379	XLOC_019379	-	NW_017353142.1:18208230-18208445	13.2302	7.51473	7.15641	7.60349	8.04196	7.73504
XR_001949414.1	XR_001949414.1	108851949	LOC108851949	uncharacterized LOC108851949	NW_017353142.1:18514899-18516182	0	0	0	0	0	0
TCONS_00023320	LINC212	XLOC_015727	XLOC_015727	-	NW_017353142.1:18528776-18530802	2.55888	1.36649	1.22253	1.95729	2.35434	1.62544
TCONS_00023331	LOC108852743-OT1	108852743	LOC108852743	uncharacterized LOC108852743	NW_017353142.1:18626714-18634623	0.550073	1.88477	0	1.26718	2.11152	2.50661
XR_001949376.1	XR_001949376.1	108851710	LOC108851710	uncharacterized LOC108851710	NW_017353142.1:18677539-18679154	0.688589	0.520693	0.638256	0.039151	0.193847	0.166505
XR_001950099.1	XR_001950099.1	108855646	LOC108855646	uncharacterized LOC108855646%2C transcript variant X4	NW_017353142.1:18652722-18654685	0	0	0	0	0	0.789107
XR_001950102.1	XR_001950102.1	108855646	LOC108855646	uncharacterized LOC108855646%2C transcript variant X4	NW_017353142.1:18652722-18654686	4.1091	1.54942	0	1.99883	1.45802	0.950415
XR_001950100.1	XR_001950100.1	108855646	LOC108855646	uncharacterized LOC108855646%2C transcript variant X4	NW_017353142.1:18652722-18654686	3.12409	2.0683	0.743841	0.074216	0.007568	0.069703
XR_001950101.1	XR_001950101.1	108855646	LOC108855646	uncharacterized LOC108855646%2C transcript variant X4	NW_017353142.1:18652722-18654686	1.20023	1.24942	3.54834	0.536316	0.88337	0
XR_001949547.1	XR_001949547.1	108852605	LOC108852605	uncharacterized LOC108852605	NW_017353142.1:18837986-18838411	0	0	0	0.164432	0	0
XR_001949387.1	XR_001949387.1	108851753	LOC108851753	uncharacterized LOC108851753	NW_017353142.1:18958956-18960245	1.23757	1.04794	0.823521	0.968193	1.15556	0.62678
XR_001949080.1	XR_001949080.1	108848793	LOC108848793	uncharacterized LOC108848793%2C transcript variant X1	NW_017353142.1:19806121-19807813	0.998571	0.768375	0.386737	0.681655	0.84317	0.586586
XR_001949079.1	XR_001949079.1	108848793	LOC108848793	uncharacterized LOC108848793%2C transcript variant X1	NW_017353142.1:19806121-19807813	1.09139	1.18273	0.648432	1.21215	0.925423	1.24345
TCONS_00023413	LINC213	XLOC_015793	XLOC_015793	-	NW_017353142.1:19742390-19743512	3.95869	2.88574	0.97324	1.02119	1.64901	1.03102
XR_001949891.1	XR_001949891.1	108854325	LOC108854325	uncharacterized LOC108854325	NW_017353142.1:19779252-19780971	2.96467	2.3895	2.85975	2.0257	2.33988	1.58105
TCONS_00023439	LINC214	XLOC_015810	XLOC_015810	-	NW_017353142.1:19901574-19901999	1.30133	1.26385	1.9468	0	0	0
XR_001949230.1	XR_001949230.1	108849711	LOC108849711	uncharacterized LOC108849711	NW_017353142.1:19973480-19974324	0.131507	0	0.062046	0	0	0
TCONS_00023443	LINC215	XLOC_015814	XLOC_015814	-	NW_017353142.1:19970425-19971524	2.48523	2.52969	2.01879	1.14614	1.25774	1.04913
XR_001949372.1	XR_001949372.1	108851694	LOC108851694	uncharacterized LOC108851694	NW_017353142.1:20209393-20215842	0	0	0	0	0.116293	0.079257
TCONS_00023485	LINC216	XLOC_015844	XLOC_015844	-	NW_017353142.1:20588576-20589105	1.2413	0.054469	0	0	0.044539	0
XR_001949675.1	XR_001949675.1	108853086	LOC108853086	uncharacterized LOC108853086	NW_017353142.1:20725772-20726581	0.097332	0	0	0	0	0
XR_001949676.1	XR_001949676.1	108853089	LOC108853089	uncharacterized LOC108853089	NW_017353142.1:20718653-20719462	0	0	0	0	0	0
TCONS_00028764	LINC268	XLOC_019498	XLOC_019498	-	NW_017353142.1:20792209-20792664	3.0357	1.37495	0.650179	3.22511	2.7369	1.65987
TCONS_00028765	LINC269	XLOC_019499	XLOC_019499	-	NW_017353142.1:20792987-20793391	2.87862	2.10586	1.73331	1.50623	2.00451	2.13176
XR_001949062.1	XR_001949062.1	108848570	LOC108848570	uncharacterized LOC108848570%2C transcript variant X4	NW_017353142.1:20836315-20838548	2.82912	2.46833	1.26222	0.449959	0.760051	0.594582
XR_001949061.1	XR_001949061.1	108848570	LOC108848570	uncharacterized LOC108848570%2C transcript variant X4	NW_017353142.1:20836315-20838548	0.602398	0.525383	0.743465	0	0.765273	0.511734
XR_001949060.1	XR_001949060.1	108848570	LOC108848570	uncharacterized LOC108848570%2C transcript variant X4	NW_017353142.1:20836315-20838494	2.23305	1.2832	0.542144	2.08027	0.634344	0
XR_001949059.1	XR_001949059.1	108848570	LOC108848570	uncharacterized LOC108848570%2C transcript variant X4	NW_017353142.1:20836315-20838548	1.24068	2.02868	0.689832	0	0.652761	0.564127
XR_001949468.1	XR_001949468.1	108852255	LOC108852255	uncharacterized LOC108852255%2C transcript variant X1	NW_017353142.1:21190714-21192357	0	0	0	0	0	0
XR_001949315.1	XR_001949315.1	108851475	LOC108851475	uncharacterized LOC108851475%2C transcript variant X1	NW_017353142.1:21197180-21198888	0	0.204606	0.160584	0.13403	0	0
TCONS_00023510	LINC217	XLOC_015868	XLOC_015868	-	NW_017353142.1:21127348-21127580	1.15247	0.525746	0.135859	0.687978	0.448832	0.536831
XR_001949466.1	XR_001949466.1	108852255	LOC108852255	uncharacterized LOC108852255%2C transcript variant X1	NW_017353142.1:21190714-21192357	0.420975	0.575296	0.546263	0.094562	0.224995	0.156695
XR_001949314.1	XR_001949314.1	108851475	LOC108851475	uncharacterized LOC108851475%2C transcript variant X1	NW_017353142.1:21197180-21198888	0.217383	0.137255	0	0.138152	0	0
XR_001949313.1	XR_001949313.1	108851475	LOC108851475	uncharacterized LOC108851475%2C transcript variant X1	NW_017353142.1:21197180-21198888	0.458691	0	0.155404	0	0.338371	0.263036
XR_001949321.1	XR_001949321.1	108851482	LOC108851482	uncharacterized LOC108851482%2C transcript variant X5	NW_017353142.1:21344992-21346683	0	0	0	0	0	0
XR_001949317.1	XR_001949317.1	108851482	LOC108851482	uncharacterized LOC108851482%2C transcript variant X5	NW_017353142.1:21344992-21346696	0	0	0	0	0	0
XR_001949322.1	XR_001949322.1	108851482	LOC108851482	uncharacterized LOC108851482%2C transcript variant X5	NW_017353142.1:21344992-21346696	0	0	0.03195	0	0.116617	0
XR_001949319.1	XR_001949319.1	108851482	LOC108851482	uncharacterized LOC108851482%2C transcript variant X5	NW_017353142.1:21344992-21346696	1.48587	0.623319	0.895716	0	0.524241	0
XR_001949320.1	XR_001949320.1	108851482	LOC108851482	uncharacterized LOC108851482%2C transcript variant X5	NW_017353142.1:21344992-21346668	0.219294	0.992083	0.334099	1.88816	0.79843	0.940899
TCONS_00023546	LINC218	XLOC_015896	XLOC_015896	-	NW_017353142.1:21647583-21647929	8.37794	0.270244	0	0.043372	0.118652	0
TCONS_00023548	LOC108850494-IT1	108850494	LOC108850494	uncharacterized LOC108850494	NW_017353142.1:21657577-21658535	1.79106	0.007476	0.015489	0.013078	0.042646	0
TCONS_00023557	LINC219	XLOC_015907	XLOC_015907	-	NW_017353142.1:21896066-21897157	2.67641	1.3039	0.945062	1.39399	1.32778	0.960401
XR_001949585.1	XR_001949585.1	108852744	LOC108852744	uncharacterized LOC108852744	NW_017353142.1:22050536-22052079	0	0	0	0	0	0
XR_001949871.1	XR_001949871.1	108854225	LOC108854225	uncharacterized LOC108854225%2C transcript variant X1	NW_017353142.1:22063755-22066697	0.307252	0.458808	1.04508	0.405536	0.305228	0.334985
XR_001949872.1	XR_001949872.1	108854225	LOC108854225	uncharacterized LOC108854225%2C transcript variant X1	NW_017353142.1:22063752-22066697	0.884936	0.493039	0	0.47388	0.693284	0.203654
XR_001949870.1	XR_001949870.1	108854225	LOC108854225	uncharacterized LOC108854225%2C transcript variant X1	NW_017353142.1:22063752-22066697	0.858915	0.485853	0.168313	0.233672	0.192807	0.184473
XR_001949991.1	XR_001949991.1	108855131	LOC108855131	uncharacterized LOC108855131	NW_017353142.1:22117129-22117883	2.9791	1.65374	2.3548	1.58036	1.97658	1.42182
XR_001949102.1	XR_001949102.1	108848876	LOC108848876	uncharacterized LOC108848876%2C transcript variant X6	NW_017353142.1:22076753-22078467	0	0.24603	0.150927	0.366873	0	0.096688
XR_001949103.1	XR_001949103.1	108848876	LOC108848876	uncharacterized LOC108848876%2C transcript variant X6	NW_017353142.1:22076754-22078467	0	0	0	0	0	0
XR_001949104.1	XR_001949104.1	108848876	LOC108848876	uncharacterized LOC108848876%2C transcript variant X6	NW_017353142.1:22076753-22078467	0.020609	0.119592	0.111816	1.38721	0.022693	0.010117
XR_001949101.1	XR_001949101.1	108848876	LOC108848876	uncharacterized LOC108848876%2C transcript variant X6	NW_017353142.1:22076754-22078467	10.0423	6.94556	4.88412	2.43902	5.86637	6.2189
XR_001949105.1	XR_001949105.1	108848876	LOC108848876	uncharacterized LOC108848876%2C transcript variant X6	NW_017353142.1:22076754-22078467	1.78811	1.49694	0.436567	1.47736	1.5776	1.51306
XR_001949106.1	XR_001949106.1	108848876	LOC108848876	uncharacterized LOC108848876%2C transcript variant X6	NW_017353142.1:22076752-22078467	0.009118	0.008401	0.006819	2.86678	0.02261	0.010246
XR_001950071.1	XR_001950071.1	108855475	LOC108855475	uncharacterized LOC108855475%2C transcript variant X10	NW_017353142.1:22349230-22351597	0	0	0	0	0	0
XR_001950072.1	XR_001950072.1	108855475	LOC108855475	uncharacterized LOC108855475%2C transcript variant X10	NW_017353142.1:22349230-22351597	0	0	0	0.179656	0	0
XR_001950073.1	XR_001950073.1	108855475	LOC108855475	uncharacterized LOC108855475%2C transcript variant X10	NW_017353142.1:22349230-22351597	0	0	0	0.147381	0	0
XR_001950077.1	XR_001950077.1	108855475	LOC108855475	uncharacterized LOC108855475%2C transcript variant X10	NW_017353142.1:22349230-22351597	0	0.450194	0.720346	0	0.275035	0.13898
XR_001950079.1	XR_001950079.1	108855475	LOC108855475	uncharacterized LOC108855475%2C transcript variant X10	NW_017353142.1:22349230-22351597	0	0	0	0	0	0
XR_001950080.1	XR_001950080.1	108855475	LOC108855475	uncharacterized LOC108855475%2C transcript variant X10	NW_017353142.1:22349230-22351597	0	0	0	0	0	0
XR_001950078.1	XR_001950078.1	108855475	LOC108855475	uncharacterized LOC108855475%2C transcript variant X10	NW_017353142.1:22349230-22351597	0.452276	0.860114	0.890253	0.395344	0.222777	0.192975
XR_001950074.1	XR_001950074.1	108855475	LOC108855475	uncharacterized LOC108855475%2C transcript variant X10	NW_017353142.1:22349230-22351597	0.157966	0	0	0	0	0
XR_001950075.1	XR_001950075.1	108855475	LOC108855475	uncharacterized LOC108855475%2C transcript variant X10	NW_017353142.1:22349230-22351597	0.943576	0.537229	0.131798	0	0.207524	0.148819
XR_001950076.1	XR_001950076.1	108855475	LOC108855475	uncharacterized LOC108855475%2C transcript variant X10	NW_017353142.1:22349230-22351597	0.824996	1.03122	0.281383	0.443134	0.234236	0.618863
XR_001950070.1	XR_001950070.1	108855475	LOC108855475	uncharacterized LOC108855475%2C transcript variant X10	NW_017353142.1:22349230-22351597	0.568193	0.415925	0.0406	0.216619	0.375021	0.315127
XR_001950069.1	XR_001950069.1	108855475	LOC108855475	uncharacterized LOC108855475%2C transcript variant X10	NW_017353142.1:22349230-22351597	0.289439	0.178702	0	0.165328	0.266974	0.194334
XR_001949562.1	XR_001949562.1	108852640	LOC108852640	uncharacterized LOC108852640	NW_017353142.1:22505806-22507224	0.100118	0	0	0	0	0
TCONS_00023640	LINC220	XLOC_015953	XLOC_015953	-	NW_017353142.1:22855491-22859209	1.49184	0.595211	1.30235	0.322419	0.671471	0.596528
XR_001949667.1	XR_001949667.1	108853065	LOC108853065	uncharacterized LOC108853065%2C transcript variant X9	NW_017353142.1:22730448-22733970	0	0	0	0	0	0
XR_001949668.1	XR_001949668.1	108853065	LOC108853065	uncharacterized LOC108853065%2C transcript variant X9	NW_017353142.1:22730448-22733970	0	0	0	0	0	0
XR_001949669.1	XR_001949669.1	108853065	LOC108853065	uncharacterized LOC108853065%2C transcript variant X9	NW_017353142.1:22730448-22733970	0	0	0	0	0	0
XR_001949670.1	XR_001949670.1	108853065	LOC108853065	uncharacterized LOC108853065%2C transcript variant X9	NW_017353142.1:22730448-22733970	0	0	0	0	0	0
XR_001949666.1	XR_001949666.1	108853065	LOC108853065	uncharacterized LOC108853065%2C transcript variant X9	NW_017353142.1:22730449-22733970	0	0	0	0	0	0
XR_001949671.1	XR_001949671.1	108853065	LOC108853065	uncharacterized LOC108853065%2C transcript variant X9	NW_017353142.1:22730450-22733970	0	0	0	0	0	0
XR_001949665.1	XR_001949665.1	108853065	LOC108853065	uncharacterized LOC108853065%2C transcript variant X9	NW_017353142.1:22730451-22733970	0	0	0	0	0	0
XR_001949664.1	XR_001949664.1	108853065	LOC108853065	uncharacterized LOC108853065%2C transcript variant X9	NW_017353142.1:22730452-22733970	0	0	0	0	0	0
XR_001949663.1	XR_001949663.1	108853065	LOC108853065	uncharacterized LOC108853065%2C transcript variant X9	NW_017353142.1:22730453-22733970	0	0	0	0	0	0
XR_001949662.1	XR_001949662.1	108853065	LOC108853065	uncharacterized LOC108853065%2C transcript variant X9	NW_017353142.1:22730451-22733970	0.01295	0.005935	0.018323	0	0	0
XR_001949672.1	XR_001949672.1	108853066	LOC108853066	uncharacterized LOC108853066	NW_017353142.1:22734056-22734799	0.088849	0	0	0	0	0
XR_001949231.1	XR_001949231.1	108849747	LOC108849747	uncharacterized LOC108849747	NW_017353142.1:22881195-22882199	0	0	0	0	0	0
TCONS_00028921	LINC270	XLOC_019587	XLOC_019587	-	NW_017353142.1:23023515-23023717	1.08144	0.870796	0.143416	0.214505	1.08621	1.1762
TCONS_00023661	LINC221	XLOC_015967	XLOC_015967	-	NW_017353142.1:23105283-23106211	2.33209	2.68331	2.17163	0.387832	0.677392	0.440195
XR_001949702.1	XR_001949702.1	108853228	LOC108853228	uncharacterized LOC108853228	NW_017353142.1:23098713-23100307	2.04335	2.1711	0.725908	17.4455	14.5498	7.83174
XR_001949743.1	XR_001949743.1	108853587	LOC108853587	uncharacterized LOC108853587	NW_017353142.1:23341031-23342014	0	0	0	0	0	0
TCONS_00028941	108849674-AS1	108849674	LOC108849674	THO complex subunit 5B	NW_017353142.1:23576418-23576676	0.50654	0.333641	1.14625	0.346711	0.370216	0.31564
XR_001949500.1	XR_001949500.1	108852414	LOC108852414	uncharacterized LOC108852414	NW_017353142.1:23592977-23593534	12.7422	11.174	2.16541	7.41049	3.74848	6.15541
TCONS_00028970	LINC276	XLOC_019628	XLOC_019628	-	NW_017353142.1:24376271-24379985	1.8154	0.15471	0.363822	0.958985	0.735239	0.113205
TCONS_00028963	LINC271	XLOC_019621	XLOC_019621	-	NW_017353142.1:24000749-24015461	1.34254	0	0	0	0	0
TCONS_00028962	LINC272	XLOC_019621	XLOC_019621	-	NW_017353142.1:24000749-24015461	9.51043	0.193362	0	0.097853	0.238896	0.108809
TCONS_00028964	LINC273	XLOC_019622	XLOC_019622	-	NW_017353142.1:24017993-24025852	3.99765	0	0	0.129741	0	0
TCONS_00028965	LINC274	XLOC_019623	XLOC_019623	-	NW_017353142.1:24122052-24130489	2.16789	0	0	0	0	0
TCONS_00023709	LINC222	XLOC_016005	XLOC_016005	-	NW_017353142.1:24018012-24025832	2.83192	0	0	0	0	0
XR_001949838.1	XR_001949838.1	108854140	LOC108854140	uncharacterized LOC108854140	NW_017353142.1:24197450-24200091	0.443574	0	0	0	0	0
TCONS_00023716	LINC223	XLOC_016011	XLOC_016011	-	NW_017353142.1:24219829-24220238	1.39115	0	0	0.034015	0	0
TCONS_00023723	LINC224	XLOC_016018	XLOC_016018	-	NW_017353142.1:24354249-24354891	4.13485	0	0	0	0	0
TCONS_00028969	LINC275	XLOC_019627	XLOC_019627	-	NW_017353142.1:24354248-24354868	6.98565	0	0	0	0	0
TCONS_00023730	LINC225	XLOC_016024	XLOC_016024	-	NW_017353142.1:24442281-24442855	1.47545	0.4588	0.692086	0.648704	1.13015	0.715342
XR_001949388.1	XR_001949388.1	108851781	LOC108851781	uncharacterized LOC108851781	NW_017353142.1:24472040-24472778	5.79045	2.85192	4.07472	2.16	0	1.66827
XR_001949238.1	XR_001949238.1	108849793	LOC108849793	uncharacterized LOC108849793%2C transcript variant X2	NW_017353142.1:24660355-24661567	0	0.161351	0	0	0	0
XR_001949237.1	XR_001949237.1	108849793	LOC108849793	uncharacterized LOC108849793%2C transcript variant X2	NW_017353142.1:24660357-24661567	0	0.045569	0	0.000213	0	0.224667
XR_001949235.1	XR_001949235.1	108849793	LOC108849793	uncharacterized LOC108849793%2C transcript variant X2	NW_017353142.1:24660360-24661642	0.266056	0.121281	0.025302	0.259058	0.096225	0.031053
XR_001949236.1	XR_001949236.1	108849793	LOC108849793	uncharacterized LOC108849793%2C transcript variant X2	NW_017353142.1:24660353-24661567	0.133763	0.041324	0	0.000214	0.209179	0
XR_001949234.1	XR_001949234.1	108849793	LOC108849793	uncharacterized LOC108849793%2C transcript variant X2	NW_017353142.1:24660360-24661567	0.537721	0.013589	0.01112	0.300551	0.274834	0.142648
XR_001949565.1	XR_001949565.1	108852644	LOC108852644	uncharacterized LOC108852644%2C transcript variant X1	NW_017353142.1:24611579-24613072	0	0.467017	0.712048	0	0	0
XR_001949564.1	XR_001949564.1	108852644	LOC108852644	uncharacterized LOC108852644%2C transcript variant X1	NW_017353142.1:24611579-24613072	3.99422	2.02939	2.17689	0.834748	1.29191	1.06441
XR_001949053.1	XR_001949053.1	108848420	LOC108848420	uncharacterized LOC108848420%2C transcript variant X4	NW_017353142.1:24623698-24625667	2.80631	1.26653	0.737516	0	0.957402	0.872637
XR_001949054.1	XR_001949054.1	108848420	LOC108848420	uncharacterized LOC108848420%2C transcript variant X4	NW_017353142.1:24623697-24625667	0.574487	0	0	0	0.269478	0.193228
XR_001949055.1	XR_001949055.1	108848420	LOC108848420	uncharacterized LOC108848420%2C transcript variant X4	NW_017353142.1:24623699-24625703	0.164366	0.007002	0.008815	0.114429	0.006518	0.004981
XR_001949052.1	XR_001949052.1	108848420	LOC108848420	uncharacterized LOC108848420%2C transcript variant X4	NW_017353142.1:24623697-24625667	0.607744	2.19639	2.51075	1.11975	2.05231	1.34984
TCONS_00023749	LINC226	XLOC_016037	XLOC_016037	-	NW_017353142.1:24628072-24629056	7.08153	6.43734	5.21939	2.70044	2.96125	2.6716
XR_001949427.1	XR_001949427.1	108852046	LOC108852046	uncharacterized LOC108852046%2C transcript variant X4	NW_017353142.1:24718354-24720099	0	0	0	1.11633	0.817179	0.367129
XR_001949428.1	XR_001949428.1	108852046	LOC108852046	uncharacterized LOC108852046%2C transcript variant X4	NW_017353142.1:24718354-24720099	0	0	0	0.029676	0	0.399351
XR_001949430.1	XR_001949430.1	108852046	LOC108852046	uncharacterized LOC108852046%2C transcript variant X4	NW_017353142.1:24718354-24720099	0.613394	2.07569	1.90389	0.004294	0.83637	0.080096
XR_001949429.1	XR_001949429.1	108852046	LOC108852046	uncharacterized LOC108852046%2C transcript variant X4	NW_017353142.1:24718354-24720099	1.78013	0	0	0	0	0.299544
TCONS_00023775	LINC227	XLOC_016050	XLOC_016050	-	NW_017353142.1:24935455-24947584	1.33876	0	0	0.085173	0	0
TCONS_00023776	LINC229	XLOC_016050	XLOC_016050	-	NW_017353142.1:24936324-24947584	6.77861	0	0	0	0	0
TCONS_00023777	LINC228	XLOC_016050	XLOC_016050	-	NW_017353142.1:24936324-24947584	2.07152	0	0	0	0	0
TCONS_00023778	LINC230	XLOC_016050	XLOC_016050	-	NW_017353142.1:24945876-24947584	6.4204	0.189131	0	0	0	0
TCONS_00023779	LINC231	XLOC_016050	XLOC_016050	-	NW_017353142.1:24946642-24947584	5.28422	0	0	0	0.162188	0
TCONS_00029019	LINC278	XLOC_019658	XLOC_019658	-	NW_017353142.1:24936593-24947593	7.11512	0	0	0.111722	0	0.070787
TCONS_00029018	LINC277	XLOC_019658	XLOC_019658	-	NW_017353142.1:24936170-24947593	2.58714	0	0	0	0	0
TCONS_00029020	LINC279	XLOC_019658	XLOC_019658	-	NW_017353142.1:24945876-24947593	6.77196	0.269386	0	0	0	0
TCONS_00029025	LINC280	XLOC_019663	XLOC_019663	-	NW_017353142.1:25097958-25099207	5.02285	4.34306	3.39395	0.866878	1.08373	0.923727
TCONS_00023797	LOC108849034-IT1	108849034	LOC108849034	flavone 3'-O-methyltransferase 1-like%2C transcript variant X2	NW_017353142.1:25199915-25200454	3.10276	2.41311	3.45241	1.41693	1.22111	1.44534
XR_001949071.1	XR_001949071.1	108848693	LOC108848693	uncharacterized LOC108848693	NW_017353142.1:25207525-25208933	3.85142	3.41097	1.59891	2.46271	2.68368	2.48646
XR_001949539.1	XR_001949539.1	108852581	LOC108852581	uncharacterized LOC108852581	NW_017353142.1:25290803-25291755	0	0	0	0	0	0
XR_001949538.1	XR_001949538.1	108852580	LOC108852580	uncharacterized LOC108852580	NW_017353142.1:25304615-25305567	0.025861	0	0	0	0	0
TCONS_00029047	LINC281	XLOC_019677	XLOC_019677	-	NW_017353142.1:25360087-25360293	0.505653	2.15468	0.215272	0.500211	0.33128	1.22043
TCONS_00023809	LINC232	XLOC_016076	XLOC_016076	-	NW_017353142.1:25400251-25400690	2.16564	0	0	0	0	0
XR_001949969.1	XR_001949969.1	108854861	LOC108854861	uncharacterized LOC108854861	NW_017353142.1:25498441-25499708	0	0.183376	0	0	0	0
TCONS_00023826	LINC233	XLOC_016093	XLOC_016093	-	NW_017353142.1:25589216-25589784	0.791155	1.2771	0.027255	0	0	0.112953
XR_001949453.1	XR_001949453.1	108852176	LOC108852176	uncharacterized LOC108852176%2C transcript variant X1	NW_017353142.1:25611976-25613542	2.18339	0.91514	0.305015	0.006175	1.54141	0.716772
XR_001949454.1	XR_001949454.1	108852176	LOC108852176	uncharacterized LOC108852176%2C transcript variant X1	NW_017353142.1:25611976-25613542	1.2273	0.776142	1.00773	0.500588	1.78221	0.664655
XR_001949228.1	XR_001949228.1	108849647	LOC108849647	uncharacterized LOC108849647%2C transcript variant X3	NW_017353142.1:25728454-25730679	0	0	0	0	0	0
XR_001949227.1	XR_001949227.1	108849647	LOC108849647	uncharacterized LOC108849647%2C transcript variant X3	NW_017353142.1:25728454-25730679	0.509933	0.214899	0.794275	0	0.122825	0.166651
XR_001949226.1	XR_001949226.1	108849647	LOC108849647	uncharacterized LOC108849647%2C transcript variant X3	NW_017353142.1:25728454-25730679	0.186413	0.331746	0.067753	0	0.12174	0.017488
XR_001949862.1	XR_001949862.1	108854192	LOC108854192	uncharacterized LOC108854192%2C transcript variant X3	NW_017353142.1:25718381-25720606	0	0	0	0	0	0
XR_001949861.1	XR_001949861.1	108854192	LOC108854192	uncharacterized LOC108854192%2C transcript variant X3	NW_017353142.1:25718381-25720606	0.4961	0.21966	0.850283	0	0.130759	0.151909
XR_001949860.1	XR_001949860.1	108854192	LOC108854192	uncharacterized LOC108854192%2C transcript variant X3	NW_017353142.1:25718381-25720606	0.233614	0.310337	0.057129	0	0.120303	0.051883
XR_001949863.1	XR_001949863.1	108854194	LOC108854194	uncharacterized LOC108854194	NW_017353142.1:25721658-25722620	1.02328	0.537171	0.300167	0.65192	0.779787	0.513116
XR_001950131.1	XR_001950131.1	108855828	LOC108855828	uncharacterized LOC108855828%2C transcript variant X2	NW_017353142.1:25797187-25799756	0.526046	0.54799	0	0.198065	0.329969	0
XR_001950130.1	XR_001950130.1	108855828	LOC108855828	uncharacterized LOC108855828%2C transcript variant X2	NW_017353142.1:25797187-25799756	3.911	4.90307	0	3.59328	3.87424	4.32426
XR_001950129.1	XR_001950129.1	108855822	LOC108855822	uncharacterized LOC108855822%2C transcript variant X3	NW_017353142.1:25807877-25810445	1.93631	0.305623	0	0.223629	0.20711	0
XR_001950127.1	XR_001950127.1	108855822	LOC108855822	uncharacterized LOC108855822%2C transcript variant X3	NW_017353142.1:25807877-25810445	5.91782	4.44273	0	3.20621	3.48093	3.76823
XR_001950128.1	XR_001950128.1	108855822	LOC108855822	uncharacterized LOC108855822%2C transcript variant X3	NW_017353142.1:25807877-25810445	2.46494	0.143029	0	0.023753	0.095109	0.313339
XR_001949443.1	XR_001949443.1	108852133	LOC108852133	uncharacterized LOC108852133%2C transcript variant X3	NW_017353142.1:25858290-25859460	0.33982	0	0	0.115732	0.011572	0
XR_001949441.1	XR_001949441.1	108852133	LOC108852133	uncharacterized LOC108852133%2C transcript variant X3	NW_017353142.1:25858290-25859460	0.210855	0.654168	0.461985	0.098162	0.123141	0
XR_001949442.1	XR_001949442.1	108852133	LOC108852133	uncharacterized LOC108852133%2C transcript variant X3	NW_017353142.1:25858290-25859460	0.190311	0.25802	0	0.098635	0	0.229228
XR_001949452.1	XR_001949452.1	108852172	LOC108852172	uncharacterized LOC108852172	NW_017353142.1:26022210-26022947	1.47945	0.287242	0.711662	0.650159	0.180213	0.546915
XR_001949451.1	XR_001949451.1	108852168	LOC108852168	uncharacterized LOC108852168	NW_017353142.1:26052791-26053528	1.45614	0.471038	0.761438	0.671028	0.232426	0.612629
TCONS_00023872	LINC234	XLOC_016127	XLOC_016127	-	NW_017353142.1:26222645-26222977	0.195507	0.085536	0.133521	1.60955	0.317894	0.421861
XR_001949138.1	XR_001949138.1	108849118	LOC108849118	uncharacterized LOC108849118%2C transcript variant X4	NW_017353142.1:26508476-26511479	0	0	0	0	0	0
XR_001949139.1	XR_001949139.1	108849118	LOC108849118	uncharacterized LOC108849118%2C transcript variant X4	NW_017353142.1:26508476-26511479	0	0	0	0	0.164397	0
XR_001949135.1	XR_001949135.1	108849118	LOC108849118	uncharacterized LOC108849118%2C transcript variant X4	NW_017353142.1:26508476-26511479	0.044557	0.014521	0.091756	0	0.101545	0.244055
XR_001949136.1	XR_001949136.1	108849118	LOC108849118	uncharacterized LOC108849118%2C transcript variant X4	NW_017353142.1:26508476-26511479	0.917204	0.560143	0.276933	0	0	0.382796
XR_001949134.1	XR_001949134.1	108849118	LOC108849118	uncharacterized LOC108849118%2C transcript variant X4	NW_017353142.1:26508476-26511479	0.527968	0.66041	0.929321	0.683739	0.253713	0
XR_001949133.1	XR_001949133.1	108849118	LOC108849118	uncharacterized LOC108849118%2C transcript variant X4	NW_017353142.1:26508476-26511479	0.461584	0	0	0	0.31963	0
XR_001949137.1	XR_001949137.1	108849118	LOC108849118	uncharacterized LOC108849118%2C transcript variant X4	NW_017353142.1:26508476-26511479	0.429262	0.266599	0.127961	0.096264	0.378948	0.145508
XR_001950023.1	XR_001950023.1	108855361	LOC108855361	uncharacterized LOC108855361%2C transcript variant X2	NW_017353142.1:26530921-26535849	0.082895	0	0.017026	0	0.186436	0.220717
XR_001950022.1	XR_001950022.1	108855361	LOC108855361	uncharacterized LOC108855361%2C transcript variant X2	NW_017353142.1:26534543-26535849	1.63099	1.11915	0	0.308975	0.539676	0.392247
TCONS_00023902	LINC235	XLOC_016155	XLOC_016155	-	NW_017353142.1:26724176-26724637	1.75897	0.155798	0.160755	0.323802	0.318051	0.665697
XR_001949878.1	XR_001949878.1	108854281	LOC108854281	uncharacterized LOC108854281	NW_017353142.1:26151771-26152179	0	0	0	0	0	0
TCONS_00023921	LOC108853856-IT1	108853856	LOC108853856	uncharacterized LOC108853856%2C transcript variant X2	NW_017353142.1:27481593-27481885	15.0144	12.6246	8.27892	5.04439	4.98503	3.29171
XR_001949654.1	XR_001949654.1	108853036	LOC108853036	uncharacterized LOC108853036	NW_017353142.1:27323830-27325719	0	0	0	0	0	0
TCONS_00029152	LINC282	XLOC_019740	XLOC_019740	-	NW_017353142.1:26799306-26799754	1.65099	1.00536	1.52221	0.187482	0.770263	0
TCONS_00029153	LINC283	XLOC_019741	XLOC_019741	-	NW_017353142.1:26799877-26805134	2.94536	0.933081	2.36454	0.275542	0.931101	0
XR_001949879.1	XR_001949879.1	108854290	LOC108854290	uncharacterized LOC108854290	NW_017353142.1:27208806-27210288	0.321985	0	0	0	0	0
TCONS_00029159	LINC284	XLOC_019746	XLOC_019746	-	NW_017353142.1:27229210-27230129	5.70801	2.79722	4.97262	0.712927	1.30797	0.023577
XR_001949400.1	XR_001949400.1	108851840	LOC108851840	uncharacterized LOC108851840	NW_017353142.1:27200875-27204388	0.002368	0	0	0	0	0
TCONS_00023944	108852720-AS1	108852720	LOC108852720	translation initiation factor IF-2	NW_017353142.1:27705932-27707996	1.51002	1.54105	0.931413	0.101937	0.112806	0.231617
XR_001949859.1	XR_001949859.1	108854188	LOC108854188	uncharacterized LOC108854188%2C transcript variant X3	NW_017353142.1:27833623-27836874	0	0	0	0	0	0
XR_001949858.1	XR_001949858.1	108854188	LOC108854188	uncharacterized LOC108854188%2C transcript variant X3	NW_017353142.1:27833627-27836874	0	0	0	0	0	0
XR_001949857.1	XR_001949857.1	108854188	LOC108854188	uncharacterized LOC108854188%2C transcript variant X3	NW_017353142.1:27833625-27836874	0.036318	0	0	0	0	0
[truncated: 6,830 more rows]

## Sheet: Table S4
Table S4.The expression information of DEGs identified in this study.
Gene_id	Gene_name	gene_description	gene_locus	F_FPKM	VG_FPKM	log2FoldChange	pvalue	padj	Cluster category
108863290	LOC108863290	B-box zinc finger protein 32-like	NW_017353143.1:40975963-40977102	0.200114	0.034237	3.18226	0.00719232	0.0489831	Cluster 1
108863279	LOC108863279	probable mediator of RNA polymerase II transcription subunit 37b	NW_017353143.1:26493698-26496623	1.4527	0.06347	3.36668	0.000364894	0.00442709	Cluster 1
108862222	LOC108862222	uncharacterized LOC108862222	NW_017353143.1:8265944-8268526	0.0556237	0	6.40419	0.00154675	0.0145822	Cluster 1
108861985	LOC108861985	uncharacterized LOC108861985	NW_017353143.1:26765841-26767219	0.111244	0	6.61521	0.00130352	0.0127211	Cluster 1
108861904	LOC108861904	two-component response regulator ARR6	NW_017353143.1:36295025-36296880	0.802188	0.0101047	6.96409	3.56878e-10	1.99912e-08	Cluster 1
108861281	LOC108861281	beta-carotene isomerase D27%2C chloroplastic%2C transcript variant X1	NW_017353143.1:24101896-24103718	1.56096	0	10.2396	4.27941e-19	8.16312e-17	Cluster 1
108861010	LOC108861010	uncharacterized LOC108861010	NW_017353143.1:13254737-13255079	1.7957	0.084205	5.16142	1.47314e-05	0.000276619	Cluster 1
108860701	LOC108860701	proline-%2C glutamic acid- and leucine-rich protein 1	NW_017353143.1:360607-361877	0.090091	0	6.51638	0.00117277	0.0116419	Cluster 1
108860190	LOC108860190	transcription factor bHLH117	NW_017353143.1:11652681-11653978	0.105951	0	6.87525	0.000650994	0.00717817	Cluster 1
108860055	LOC108860055	uncharacterized LOC108860055	NW_017353143.1:27277543-27278454	2.41306	0	10.6291	2.619e-22	6.59334e-20	Cluster 1
108859895	LOC108859895	cytochrome P450 72A15-like	NW_017353143.1:42436546-42439121	0.141991	0.005395	5.23066	6.44516e-05	0.00100498	Cluster 1
108859792	LOC108859792	WUSCHEL-related homeobox 1-like%2C transcript variant X1	NW_017353143.1:41562317-41564663	0.931052	0	10.0861	4.88766e-17	7.53169e-15	Cluster 1
108859772	LOC108859772	WUSCHEL-related homeobox 1-like%2C transcript variant X2	NW_017353143.1:8622870-8625112	0.127404	0	7.20991	0.000102258	0.00150506	Cluster 1
108859689	LOC108859689	transcription factor bHLH150-like	NW_017353143.1:44955477-44956321	0.22476	0	7.36048	0.00034253	0.00418862	Cluster 1
108859199	LOC108859199	E3 ubiquitin-protein ligase FANCL%2C transcript variant X1	NW_017353143.1:38350624-38352639	0.786932	0	9.53396	5.54337e-14	5.68799e-12	Cluster 1
108859166	LOC108859166	GDSL esterase/lipase LTL1	NW_017353143.1:45336805-45339792	0.132376	0.010946	3.9521	0.00481756	0.0358366	Cluster 1
108858138	LOC108858138	probable indole-3-pyruvate monooxygenase YUCCA3	NW_017353139.1:1600553-1602238	0.0550607	0	5.96436	0.00735688	0.0498217	Cluster 1
108857756	LOC108857756	uncharacterized LOC108857756	NW_017353139.1:22083257-22083884	0.132448	0	6.07065	0.00578448	0.0413328	Cluster 1
108857672	LOC108857672	chlorophyll a-b binding protein 2%2C chloroplastic-like	NW_017353143.1:20018247-20019267	0.569447	0	8.88132	5.68675e-10	3.05133e-08	Cluster 1
108857616	LOC108857616	chlorophyll a-b binding protein 2%2C chloroplastic-like	NW_017353143.1:20013287-20014308	0.29614	0.013841	5.06975	5.44622e-05	0.00086542	Cluster 1
108857540	LOC108857540	zinc finger protein AZF2	NW_017353143.1:41164427-41165529	0.27945	0.034897	3.58881	0.00616722	0.0434788	Cluster 1
108857072	LOC108857072	uncharacterized LOC108857072	NW_017353139.1:4787116-4788873	0.125261	0	7.29789	7.66727e-05	0.00117647	Cluster 1
108856872	LOC108856872	chlorophyll a-b binding protein 2%2C chloroplastic	NW_017353143.1:20021491-20022484	142.756	0.407327	9.29377	2.14773e-51	4.22723e-48	Cluster 1
108856431	LOC108856431	NADH dehydrogenase [ubiquinone] iron-sulfur protein 6%2C mitochondrial-like	NW_017353143.1:706487-707898	1.25086	0	9.35139	4.08819e-06	8.91353e-05	Cluster 1
108856338	LOC108856338	probable flavonol synthase 6	NW_017353143.1:36915824-36917566	0.122408	0	7.11907	0.00470129	0.035159	Cluster 1
108856088	LOC108856088	monothiol glutaredoxin-S1	NW_017353139.1:989853-990343	1.33843	0	9.0036	8.30955e-10	4.30397e-08	Cluster 1
108855616	LOC108855616	uncharacterized LOC108855616	NW_017353142.1:39470524-39472129	0.273622	0.0239487	4.12705	0.000981558	0.0100621	Cluster 1
108855342	LOC108855342	calcium uniporter protein 1%2C mitochondrial-like	NW_017353142.1:938675-940405	1.04056	0.0571653	4.90019	3.82969e-10	2.12602e-08	Cluster 1
108854990	LOC108854990	uncharacterized protein At4g14450%2C chloroplastic-like	NW_017353142.1:45070705-45071201	0.255683	0.00996233	4.30018	0.00416181	0.0320374	Cluster 1
108854968	LOC108854968	protease Do-like 2%2C chloroplastic	NW_017353142.1:43494160-43498106	0.476135	0.038852	4.31841	0.000922474	0.00956743	Cluster 1
108854867	LOC108854867	protein SENESCENCE-ASSOCIATED GENE 21%2C mitochondrial	NW_017353139.1:912921-913604	0.689818	0	8.40587	7.86436e-08	2.63368e-06	Cluster 1
108854080	LOC108854080	defensin-like protein 197	NW_017353142.1:41650703-41651335	4.92651	0	11.0951	8.32182e-28	3.56775e-25	Cluster 1
108854079	LOC108854079	defensin-like protein 197	NW_017353142.1:41689411-41690103	0.902723	0	8.82566	1.39677e-09	6.95192e-08	Cluster 1
108854063	LOC108854063	calcium uniporter protein 1%2C mitochondrial-like	NW_017353142.1:929776-931590	0.918003	0.033943	5.39838	7.63102e-09	3.22686e-07	Cluster 1
108853723	LOC108853723	putative ethylene-responsive transcription factor ERF121	NW_017353142.1:4707883-4709019	0.343224	0	7.61018	0.000128111	0.0018194	Cluster 1
108853682	LOC108853682	protein CHLOROPLAST IMPORT APPARATUS 2-like%2C transcript variant X2	NW_017353142.1:4443864-4446179	0.06564	0	6.70729	0.000796872	0.00850514	Cluster 1
108852513	LOC108852513	uncharacterized LOC108852513	NW_017353142.1:35768606-35769149	1.04983	0	9.00795	8.176e-06	0.000165202	Cluster 1
108852503	LOC108852503	protein RADIALIS-like 3	NW_017353142.1:1028124-1029222	0.811596	0.019455	5.55468	3.90896e-06	8.56154e-05	Cluster 1
108852418	LOC108852418	non-specific lipid-transfer protein 5-like	NW_017353142.1:9059754-9060531	0.158049	0	6.44291	0.00198012	0.0177923	Cluster 1
108852180	LOC108852180	uncharacterized LOC108852180%2C transcript variant X2	NW_017353142.1:42942690-42944616	0.21256	0.0268917	3.77653	0.00500848	0.036927	Cluster 1
108852076	LOC108852076	LOB domain-containing protein 38-like	NW_017353142.1:9698677-9699806	0.73808	0	9.26937	4.3441e-07	1.22107e-05	Cluster 1
108852048	LOC108852048	late embryogenesis abundant protein 2	NW_017353142.1:44246001-44246823	3.11505	0.136752	5.24552	5.37972e-13	4.66396e-11	Cluster 1
108852033	LOC108852033	agamous-like MADS-box protein AGL19%2C transcript variant X3	NW_017353142.1:5848072-5853499	0.202481	0	7.50595	0.00104995	0.0106348	Cluster 1
108851943	LOC108851943	protein GLUTAMINE DUMPER 1	NW_017353142.1:2500993-2501735	0.254662	0.0126613	4.96802	0.000513964	0.00588916	Cluster 1
108851917	LOC108851917	floral homeotic protein AGAMOUS-like%2C transcript variant X1	NW_017353142.1:7196021-7201213	0.0931333	0	6.51659	0.00161874	0.0151226	Cluster 1
108850999	LOC108850999	uncharacterized LOC108850999	NW_017353142.1:39481961-39483196	0.296384	0	7.91001	0.00040688	0.00484819	Cluster 1
108850523	LOC108850523	VAN3-binding protein-like	NW_017353142.1:22354179-22356569	0.418862	0.0747153	3.20426	0.00115789	0.011518	Cluster 1
108850371	LOC108850371	disease resistance protein TAO1-like	NW_017353142.1:16708412-16742462	0.0554477	0	7.30852	9.44998e-05	0.00140568	Cluster 1
108850242	LOC108850242	probable receptor-like protein kinase At5g39020	NW_017353142.1:11405688-11408122	0.246842	0	8.79666	1.29828e-07	4.14274e-06	Cluster 1
108849185	LOC108849185	probable chlorophyll(ide) b reductase NYC1%2C chloroplastic	NW_017353142.1:44203912-44206628	3.20439	0	12.3316	5.42928e-09	2.35173e-07	Cluster 1
108848477	LOC108848477	basic leucine zipper 61-like%2C transcript variant X2	NW_017353142.1:48321426-48325005	0.202322	0	8.76758	1.50561e-06	3.68331e-05	Cluster 1
108848429	LOC108848429	UDP-glucuronic acid decarboxylase 1-like	NW_017353142.1:46357023-46359608	0.193529	0	7.87606	0.000377485	0.0045556	Cluster 1
108848366	LOC108848366	zinc finger protein ZAT11	NW_017353142.1:46397917-46398643	0.200432	0.000926667	5.20942	0.00163409	0.0152364	Cluster 1
108847961	LOC108847961	uncharacterized LOC108847961	NW_017353141.1:19521355-19521919	0.829518	0	8.69488	8.67778e-05	0.00130834	Cluster 1
108847786	LOC108847786	probable galacturonosyltransferase 7%2C transcript variant X1	NW_017353141.1:15896027-15900263	0.566186	0	10.0868	9.83621e-19	1.83585e-16	Cluster 1
108847277	LOC108847277	ras-related protein RABE1d%2C transcript variant X1	NW_017353141.1:28511569-28513558	6.02555	0	12.356	1.65824e-52	3.41921e-49	Cluster 1
108846797	LOC108846797	tRNA wybutosine-synthesizing protein 2/3/4-like	NW_017353141.1:2673409-2677943	0.318204	0	9.69566	2.01671e-09	9.63856e-08	Cluster 1
108846319	LOC108846319	transcription factor TRY-like	NW_017353141.1:20879295-20886391	0.728871	0.050089	4.6427	0.000145901	0.00203205	Cluster 1
108846235	LOC108846235	uncharacterized LOC108846235%2C transcript variant X2	NW_017353141.1:24299749-24300705	1.66927	0.0701507	5.27462	1.57667e-07	4.93646e-06	Cluster 1
108846205	LOC108846205	transcription factor bHLH101	NW_017353141.1:28326109-28327655	1.47362	0.0402563	6.05183	5.97682e-08	2.05725e-06	Cluster 1
108846165	LOC108846165	germin-like protein subfamily 3 member 3	NW_017353141.1:23946734-23947574	8.30564	0.091537	7.29442	1.63328e-22	4.31235e-20	Cluster 1
108846129	LOC108846129	ethylene-responsive transcription factor ERF016-like	NW_017353141.1:23782131-23783035	0.378794	0.020309	4.82084	0.000269729	0.0034392	Cluster 1
108846101	LOC108846101	probable WRKY transcription factor 54	NW_017353141.1:14018339-14020289	0.0805687	0	6.51843	0.00114178	0.0113996	Cluster 1
108844686	LOC108844686	co-chaperone protein HscB-like	NW_017353141.1:27789426-27791177	0.271843	0	7.71072	0.000586163	0.00658062	Cluster 1
108844665	LOC108844665	uncharacterized LOC108844665	NW_017353141.1:23360324-23366385	1.03384	0.00865733	5.06178	0.00306474	0.0252276	Cluster 1
108844251	LOC108844251	polyribonucleotide nucleotidyltransferase 2%2C mitochondrial-like	NW_017353141.1:25323282-25328585	3.11389	0.007942	7.40377	2.05389e-21	4.68082e-19	Cluster 1
108843245	LOC108843245	O-acyltransferase WSD1-like	NW_017353140.1:4000406-4002937	0.332469	0.00605967	5.84294	2.25124e-07	6.76952e-06	Cluster 1
108843011	LOC108843011	probable aquaporin PIP2-4	NW_017353140.1:22310716-22312341	0.0693523	0	5.8828	0.00717464	0.0489012	Cluster 1
108842962	LOC108842962	serine/threonine-protein kinase BLUS1-like%2C transcript variant X2	NW_017353140.1:4926408-4929894	0.189533	0	8.31308	2.51787e-07	7.45223e-06	Cluster 1
108842901	LOC108842901	WAT1-related protein At4g28040	NW_017353140.1:38480924-38482672	8.43741	0	13.1196	5.51381e-69	2.38754e-65	Cluster 1
108841987	LOC108841987	protein FLOWERING LOCUS T	NW_017353140.1:9128038-9130501	3.24395	0	11.1209	2.46172e-31	1.56757e-28	Cluster 1
108841824	LOC108841824	uncharacterized LOC108841824	NW_017353140.1:36424535-36425481	0.267203	0.0205497	4.42589	0.000337723	0.00414153	Cluster 1
108841670	LOC108841670	E3 ubiquitin-protein ligase MARCH11-like	NW_017353140.1:9183986-9185964	0.385679	0	8.44097	1.59454e-05	0.000296459	Cluster 1
108841418	LOC108841418	chromatin assembly factor 1 subunit A-A	NW_017353140.1:43192792-43194721	0.059318	0	6.0122	0.00466581	0.0349661	Cluster 1
108841229	LOC108841229	cytokinin riboside 5'-monophosphate phosphoribohydrolase LOG7-like	NW_017353140.1:27835243-27838673	1.10101	0.164582	3.55917	0.00316644	0.0258454	Cluster 1
108841216	LOC108841216	transcription factor TCP1-like	NW_017353140.1:7853806-7855039	0.112171	0	6.88261	0.00734406	0.0497661	Cluster 1
108841030	LOC108841030	equilibrative nucleotide transporter 3-like	NW_017353140.1:9501966-9505172	0.243684	0.00827933	5.1761	2.41769e-05	0.000428174	Cluster 1
108840899	LOC108840899	uncharacterized LOC108840899	NW_017353140.1:28370264-28370925	1.42667	0	9.54382	1.17393e-11	8.33314e-10	Cluster 1
108840868	LOC108840868	uncharacterized LOC108840868	NW_017353139.1:4414100-4416573	0.095876	0	6.38208	0.00224683	0.0197223	Cluster 1
108840610	LOC108840610	phosphoinositide phospholipase C 4	NW_017353140.1:23263997-23267043	0.0562293	0	6.56503	0.000880014	0.00921758	Cluster 1
108840233	LOC108840233	monothiol glutaredoxin-S4-like	NW_017353140.1:32245501-32246215	0.626889	0	8.46358	2.3481e-07	7.03148e-06	Cluster 1
108840219	LOC108840219	uncharacterized LOC108840219	NW_017353140.1:38582128-38582918	2.14332	0	10.1029	1.69185e-15	2.09311e-13	Cluster 1
108840128	LOC108840128	gibberellin-regulated protein 6	NW_017353140.1:2719727-2720560	0.750959	0.0428493	4.6788	0.00144619	0.0138167	Cluster 1
108840069	LOC108840069	uncharacterized LOC108840069	NW_017353140.1:38295004-38295444	0.228288	0	6.4397	0.0018817	0.017096	Cluster 1
108839918	LOC108839918	probable vacuolar amino acid transporter YPQ1	NW_017353140.1:42563264-42565686	10.1127	0	13.3611	7.33845e-68	2.88875e-64	Cluster 1
108839800	LOC108839800	two-component response regulator ARR18	NW_017353140.1:23509549-23512317	0.753514	0	10.4789	4.60732e-22	1.1208e-19	Cluster 1
108839518	LOC108839518	uncharacterized LOC108839518	NW_017353140.1:38591194-38591700	0.471782	0	7.61114	1.7874e-05	0.000326015	Cluster 1
108839419	LOC108839419	transcription factor TGAL3	NW_017353140.1:33796632-33797839	0.147331	0	6.726	0.000652321	0.00718914	Cluster 1
108839035	LOC108839035	threonine dehydratase biosynthetic%2C chloroplastic	NW_017362788.1:175-2120	0.136188	0	7.08723	0.000235413	0.00306298	Cluster 1
108838677	LOC108838677	tricyclene synthase%2C chloroplastic-like	NW_017361752.1:393-2345	0.505025	0.0189003	4.88172	0.00032451	0.00400907	Cluster 1
108838442	LOC108838442	putative cysteine-rich receptor-like protein kinase 30	NW_017361149.1:49-1954	0.166509	0	7.4526	0.000263527	0.0033715	Cluster 1
108838140	LOC108838140	pyruvate kinase 1%2C cytosolic-like	NW_017360484.1:674-2619	0.432988	0.0227073	4.91139	8.77513e-05	0.00131935	Cluster 1
108837530	LOC108837530	ethylene-responsive transcription factor ERF109-like	NW_017359214.1:2309-3052	1.67828	0	9.91853	2.89187e-12	2.2441e-10	Cluster 1
108837313	LOC108837313	probable LRR receptor-like serine/threonine-protein kinase At1g29720	NW_017358801.1:2254-3203	0.688909	0	7.98891	1.65932e-05	0.00030576	Cluster 1
108837283	LOC108837283	cytosolic sulfotransferase 18-like	NW_017358759.1:987-2201	0.368483	0	8.44144	1.6947e-07	5.26055e-06	Cluster 1
108837279	LOC108837279	transcription factor TCP18-like	NW_017358752.1:22-682	0.808423	0.0254087	5.07827	0.000121834	0.00174687	Cluster 1
108836422	LOC108836422	uncharacterized LOC108836422	NW_017357374.1:1260-1960	0.458543	0	8.03113	1.95715e-06	4.65187e-05	Cluster 1
108835895	LOC108835895	uncharacterized LOC108835895	NW_017356624.1:3636-4067	7.27165	0	11.2536	4.62471e-30	2.63493e-27	Cluster 1
108835734	LOC108835734	protein DETOXIFICATION 43-like	NW_017356408.1:61-3510	0.158156	0	7.36235	9.47925e-05	0.00140858	Cluster 1
108835321	LOC108835321	ethylene-responsive transcription factor ERF018-like	NW_017355946.1:5166-5584	1.75202	0.011817	7.49906	3.4433e-09	1.55149e-07	Cluster 1
108835154	LOC108835154	monothiol glutaredoxin-S4	NW_017355744.1:298-1016	0.281534	0	7.4449	0.00190486	0.0172702	Cluster 1
108834984	LOC108834984	probable LRR receptor-like serine/threonine-protein kinase At1g56130	NW_017355571.1:219-1523	0.142757	0	6.90935	0.00418455	0.0321496	Cluster 1
108834652	LOC108834652	uncharacterized LOC108834652	NW_017355287.1:6477-7424	0.137649	0	6.35124	0.00312259	0.0255906	Cluster 1
108834311	LOC108834311	protein EARLY FLOWERING 3-like	NW_017354987.1:13-2040	0.065724	0	6.5891	0.00160772	0.0150456	Cluster 1
108833483	LOC108833483	serine--glyoxylate aminotransferase-like	NW_017354421.1:2769-4965	0.179682	0	6.86924	0.00026819	0.00342285	Cluster 1
108832026	LOC108832026	nitrate reductase [NADH]%2C clone PBNBR1412-like	NW_017353739.1:4970-8508	25.1992	0.0678177	9.2732	4.40589e-13	3.86977e-11	Cluster 1
108831590	LOC108831590	protein NRT1/ PTR FAMILY 5.10-like	NW_017353140.1:3976902-3978371	0.462254	0	7.3059	0.00243323	0.0209883	Cluster 1
108831175	LOC108831175	uncharacterized LOC108831175%2C transcript variant X2	NW_017353516.1:37552-38969	0.303483	0	8.18132	1.77602e-05	0.000324077	Cluster 1
108830788	LOC108830788	uncharacterized LOC108830788	NW_017353140.1:1171373-1173715	0.052321	0	6.61556	0.00266487	0.0225507	Cluster 1
108830555	LOC108830555	E3 ubiquitin ligase BIG BROTHER%2C transcript variant X1	NW_017353356.1:101345-103468	0.259504	0	7.8902	6.76652e-06	0.000139257	Cluster 1
108830175	LOC108830175	uncharacterized LOC108830175	NW_017353305.1:44480-45291	1.59523	0.139608	4.24829	4.92513e-07	1.36971e-05	Cluster 1
108829983	LOC108829983	beta-glucosidase 30-like	NW_017353281.1:101257-104401	0.187342	0	7.67374	1.21001e-05	0.000232969	Cluster 1
108829751	LOC108829751	LOB domain-containing protein 39	NW_017353140.1:42965985-42967213	69.3809	0.296152	8.62094	4.48457e-10	2.46658e-08	Cluster 1
108829688	LOC108829688	ribulose bisphosphate carboxylase small chain%2C chloroplastic-like	NW_017353234.1:120444-121474	11.9964	0.33131	6.14251	0.0018251	0.0166481	Cluster 1
108829200	LOC108829200	probable xyloglucan endotransglucosylase/hydrolase protein 25	NW_017353168.1:2291-4028	0.267808	0	8.04223	7.99229e-06	0.000161792	Cluster 1
108828236	LOC108828236	auxin-responsive protein SAUR15-like	NW_017353140.1:43745732-43746313	0.302035	0.0288243	3.83505	0.00641119	0.0448067	Cluster 1
108827427	LOC108827427	50S ribosomal protein L18-like	NW_017353147.1:30410285-30411580	0.0862083	0	6.1076	0.00667813	0.0462523	Cluster 1
108827347	LOC108827347	putative E3 ubiquitin-protein ligase ARI4	NW_017353147.1:32319552-32321484	0.0671203	0	6.68423	0.000764254	0.00822595	Cluster 1
108826881	LOC108826881	flavone 3'-O-methyltransferase 1-like	NW_017353147.1:29280695-29281446	0.426866	0.026015	4.715	0.000355854	0.00433197	Cluster 1
108826541	LOC108826541	uncharacterized LOC108826541	NW_017353147.1:34179766-34180343	0.973322	0	8.81347	9.89031e-10	5.06817e-08	Cluster 1
108826263	LOC108826263	auxin-responsive protein SAUR40	NW_017353147.1:702819-703394	0.563008	0	7.95924	3.87393e-06	8.49342e-05	Cluster 1
108826194	LOC108826194	MADS-box protein AGL42-like	NW_017353147.1:31523429-31527450	5.37373	0	12.1262	8.19973e-49	1.42023e-45	Cluster 1
108826074	LOC108826074	lipid transfer protein EARLI 1-like	NW_017353147.1:28938548-28939267	0.54307	0	8.39119	0.000150552	0.0020881	Cluster 1
108826049	LOC108826049	protein DETOXIFICATION 8	NW_017353147.1:18901998-18904359	0.140599	0	7.62594	1.8224e-05	0.000331981	Cluster 1
108826011	LOC108826011	uncharacterized LOC108826011	NW_017353147.1:26618724-26620671	0.143224	0	7.07824	0.00021886	0.0028746	Cluster 1
108825537	LOC108825537	MADS-box protein AGL71%2C transcript variant X2	NW_017353147.1:12517896-12521497	0.881085	0.0305873	5.4961	3.97523e-08	1.43802e-06	Cluster 1
108825086	LOC108825086	26S proteasome non-ATPase regulatory subunit 7 homolog A-like	NW_017353147.1:24450386-24450751	0.345896	0	6.78997	0.000448136	0.00525589	Cluster 1
108825065	LOC108825065	protein BPS1%2C chloroplastic-like	NW_017353147.1:23671490-23672503	0.10571	0	6.62552	0.00135831	0.0131374	Cluster 1
108824446	LOC108824446	transcription factor HBI1-like%2C transcript variant X2	NW_017353147.1:25452441-25454238	2.4889	0.042764	6.50953	1.5524e-11	1.07365e-09	Cluster 1
108824186	LOC108824186	nucleoside diphosphate kinase III%2C chloroplastic/mitochondrial	NW_017353147.1:18629662-18631067	0.206292	0	6.30925	0.00205335	0.0183022	Cluster 1
108823940	LOC108823940	classical arabinogalactan protein 9-like	NW_017353147.1:24583948-24586359	0.689724	0.041371	4.67053	6.0689e-05	0.000952826	Cluster 1
108823612	LOC108823612	probable WRKY transcription factor 51	NW_017353147.1:38180586-38181951	0.416826	0.0483387	3.93908	0.00205238	0.0182974	Cluster 1
108822602	LOC108822602	germin-like protein subfamily 2 member 1	NW_017353146.1:1805580-1806622	1.94089	0.110147	4.84186	0.00014984	0.00208079	Cluster 1
108821535	LOC108821535	uncharacterized LOC108821535%2C transcript variant X2	NW_017353146.1:5540661-5542176	0.31257	0.00361467	6.674	0.000714988	0.00778468	Cluster 1
108821249	LOC108821249	uncharacterized LOC108821249	NW_017353146.1:26179887-26180414	26.1582	0.00117633	11.8041	5.26351e-73	3.25594e-69	Cluster 1
108821041	LOC108821041	uncharacterized LOC108821041	NW_017353146.1:12385476-12386154	0.372942	0.0164203	5.15454	0.000212639	0.00280758	Cluster 1
108820949	LOC108820949	tetratricopeptide repeat protein 38%2C transcript variant X2	NW_017353146.1:5536220-5539813	0.214858	0	8.3577	4.85121e-06	0.000103682	Cluster 1
108819552	LOC108819552	ubiquinone biosynthesis protein COQ9-B%2C mitochondrial-like%2C transcript variant X2	NW_017353146.1:4096005-4097674	0.299347	0	8.21616	2.90208e-07	8.49647e-06	Cluster 1
108819531	LOC108819531	probable transcription factor KAN3%2C transcript variant X1	NW_017353146.1:15783047-15787304	0.381076	0	8.58558	8.93693e-05	0.00134134	Cluster 1
108819407	LOC108819407	mRNA turnover protein 4 homolog	NW_017353146.1:6018642-6020412	0.664617	0	9.0954	2.65225e-05	0.000463085	Cluster 1
108819036	LOC108819036	protein TIFY 10A-like	NW_017353146.1:4107474-4108939	0.268904	0	7.96965	0.000524635	0.00599083	Cluster 1
108818864	LOC108818864	ganglioside-induced differentiation-associated protein 2-like	NW_017353146.1:9759649-9761638	0.462189	0.03031	4.57093	2.83369e-05	0.000490217	Cluster 1
108818783	LOC108818783	uncharacterized LOC108818783	NW_017353146.1:3461570-3464106	0.323142	0	8.98026	1.25158e-05	0.000239693	Cluster 1
108817773	LOC108817773	nitrate reductase [NADH]%2C clone PBNBR1412-like	NW_017353140.1:1351529-1355338	3.49172	0	12.9623	3.13234e-53	7.12833e-50	Cluster 1
108817462	LOC108817462	uncharacterized LOC108817462	NW_017353145.1:5303419-5307814	0.104256	0	8.37626	0.00015364	0.002125	Cluster 1
108817141	LOC108817141	ethylene-responsive transcription factor ERF016-like	NW_017353145.1:1987495-1988729	0.260785	0	8.06745	5.01518e-06	0.000106551	Cluster 1
108816919	LOC108816919	floral homeotic protein PISTILLATA-like	NW_017353145.1:8327699-8330176	0.324049	0	8.16755	2.77746e-06	6.3799e-05	Cluster 1
108816465	LOC108816465	protein RETICULATA-RELATED 4%2C chloroplastic-like	NW_017353145.1:5643334-5645856	0.404928	0	8.84308	4.52602e-05	0.000737049	Cluster 1
108816463	LOC108816463	uncharacterized LOC108816463	NW_017353140.1:38587527-38590213	0.659882	0	9.26978	1.64228e-11	1.13237e-09	Cluster 1
108816433	LOC108816433	auxin-induced protein 15A-like	NW_017353145.1:15472271-15473033	0.547599	0.012612	5.5226	3.33815e-06	7.4861e-05	Cluster 1
108816381	LOC108816381	probable glucuronokinase 2	NW_017353145.1:4799297-4801235	0.39569	0	8.7499	3.09802e-06	7.01975e-05	Cluster 1
108816363	LOC108816363	metal transporter Nramp1	NW_017353145.1:16720997-16725284	0.230223	0.00530767	5.55542	0.00118852	0.011774	Cluster 1
108816284	LOC108816284	18 kDa seed maturation protein	NW_017353145.1:7855266-7856116	0.612001	0	8.467	8.83768e-07	2.30114e-05	Cluster 1
108816052	LOC108816052	cytosolic sulfotransferase 18-like	NW_017353145.1:14995424-14996799	0.0980337	0.00699333	4.3438	0.00313904	0.0256799	Cluster 1
108816040	LOC108816040	germin-like protein 1%2C transcript variant X1	NW_017353145.1:8140692-8142378	0.263626	0	7.68788	0.000194553	0.00260251	Cluster 1
108816014	LOC108816014	uncharacterized LOC108816014	NW_017353145.1:12308617-12309194	0.380472	0	7.52771	2.64462e-05	0.000461939	Cluster 1
108814907	LOC108814907	ethylene-responsive transcription factor ERF018	NW_017353145.1:10362354-10363250	2.87905	0.00551967	9.34531	3.51385e-16	4.75479e-14	Cluster 1
108814731	LOC108814731	21 kDa protein-like	NW_017353145.1:2243345-2244221	0.188101	0	7.05234	0.000367147	0.00444695	Cluster 1
108814308	LOC108814308	uncharacterized LOC108814308	NW_017353145.1:21870785-21872882	0.389026	0	9.3153	1.16345e-09	5.89225e-08	Cluster 1
108814131	LOC108814131	nitrate reductase [NADH]%2C clone PBNBR1412	NW_017353145.1:16424224-16427807	37.3274	0.036106	10.7214	7.79047e-29	3.79028e-26	Cluster 1
108813746	LOC108813746	serine/threonine-protein kinase CDL1-like	NW_017353144.1:9673778-9675978	0.307891	0.0104067	5.63125	6.67094e-07	1.79862e-05	Cluster 1
108813288	LOC108813288	DNA-directed RNA polymerase 3%2C chloroplastic	NW_017353144.1:40558898-40564182	1.01691	0	11.5571	1.70574e-08	6.75141e-07	Cluster 1
108812873	LOC108812873	uncharacterized LOC108812873	NW_017353144.1:40725394-40727201	0.107013	0	7.21242	0.0035919	0.0284754	Cluster 1
108812785	LOC108812785	tetraspanin-19-like	NW_017353144.1:63427-64929	1.62769	0	10.4981	2.05991e-07	6.25498e-06	Cluster 1
108812649	LOC108812649	nitrile-specifier protein 2-like%2C transcript variant X1	NW_017353144.1:6224462-6234041	0.670951	0	9.89551	6.19276e-15	7.18908e-13	Cluster 1
108812551	LOC108812551	F-box/FBD/LRR-repeat protein At3g52680-like	NW_017353144.1:7840699-7842698	25.0773	0.998351	5.41749	0.000852414	0.00899595	Cluster 1
108812418	LOC108812418	serine/threonine-protein kinase BCK1/SLK1/SSP31-like	NW_017353144.1:1922490-1927484	0.639488	0	10.5884	7.6146e-08	2.55795e-06	Cluster 1
108812357	LOC108812357	uncharacterized LOC108812357	NW_017353144.1:23196909-23197685	0.144652	0	6.2071	0.00392152	0.0305782	Cluster 1
108812217	LOC108812217	defensin-like protein 2	NW_017353144.1:51152157-51152790	0.542946	0	7.79629	5.84604e-06	0.000122113	Cluster 1
108811736	LOC108811736	TPR repeat-containing thioredoxin TTL2-like	NW_017353144.1:4913926-4917108	0.17649	0	8.61532	1.14652e-08	4.70573e-07	Cluster 1
108811607	LOC108811607	endoglucanase 2	NW_017353144.1:29233797-29237755	0.101645	0.00386767	5.30455	6.47838e-05	0.00100907	Cluster 1
108811465	LOC108811465	transcription factor bHLH70	NW_017353144.1:53077220-53079419	0.240236	0.0114613	5.1229	5.03127e-05	0.000807483	Cluster 1
108811351	LOC108811351	asparagine synthetase [glutamine-hydrolyzing]	NW_017353144.1:38965660-38968858	1.60805	0.00725333	8.05117	3.83819e-25	1.38498e-22	Cluster 1
108811347	LOC108811347	protein ABHD17B-like	NW_017353144.1:32847-34137	0.419779	0.018072	5.20428	0.000109225	0.0015962	Cluster 1
108811066	LOC108811066	21 kDa protein-like	NW_017353144.1:30590274-30591211	0.14818	0	6.80609	0.000640483	0.00708385	Cluster 1
108810548	LOC108810548	uncharacterized LOC108810548	NW_017353139.1:21350914-21352340	1.44584	0	10.1085	2.39098e-07	7.13223e-06	Cluster 1
108810414	LOC108810414	VQ motif-containing protein 4	NW_017353144.1:47384959-47385796	0.12264	0	6.38056	0.00253585	0.021692	Cluster 1
108810347	LOC108810347	bidirectional sugar transporter SWEET16-like	NW_017353144.1:6359030-6360484	0.133683	0	6.80739	0.000439981	0.00517707	Cluster 1
108810210	LOC108810210	uncharacterized LOC108810210	NW_017353144.1:4506272-4507554	0.126893	0	6.42524	0.00293525	0.0243299	Cluster 1
108810077	LOC108810077	uncharacterized LOC108810077	NW_017353144.1:43322983-43324022	1.14895	0.0146617	6.71959	8.37306e-11	5.20922e-09	Cluster 1
108809961	LOC108809961	alpha-barbatene synthase	NW_017353144.1:20848096-20851833	0.0628727	0.00464433	4.10284	0.00649142	0.0452342	Cluster 1
108809911	LOC108809911	uncharacterized LOC108809911%2C transcript variant X2	NW_017353144.1:1724936-1727219	0.0726473	0.005624	4.31696	0.00287301	0.0239101	Cluster 1
108809499	LOC108809499	uncharacterized protein C24B11.05	NW_017353144.1:46742371-46744033	1.04078	0.235498	2.88662	0.00292454	0.024255	Cluster 1
108809452	LOC108809452	probable 2-oxoglutarate-dependent dioxygenase At3g49630%2C transcript variant X2	NW_017353144.1:37203776-37207861	0.504924	0	8.86611	2.12522e-09	1.00683e-07	Cluster 1
108809310	LOC108809310	elongation of fatty acids protein 3-like	NW_017353144.1:1617232-1618302	0.937368	0.180623	3.16296	0.000916792	0.00952219	Cluster 1
108809023	LOC108809023	BTB/POZ and TAZ domain-containing protein 2%2C transcript variant X1	NW_017353144.1:39548843-39551113	178.89	0.0823003	11.946	4.81736e-112	2.08597e-107	Cluster 1
108808797	LOC108808797	delta-1-pyrroline-5-carboxylate synthase A-like	NW_017353144.1:50077410-50079508	2.45358	0.04126	6.63636	1.29517e-11	9.1339e-10	Cluster 1
108807765	LOC108807765	serine/threonine-protein kinase CDL1-like	NW_017353144.1:9666172-9667274	0.361592	0	8.13378	3.96262e-07	1.12294e-05	Cluster 1
108807603	LOC108807603	synaptotagmin-3-like	NW_017353144.1:4309675-4310779	2.04689	0	10.2058	7.75058e-14	7.82302e-12	Cluster 1
108806920	LOC108806920	catalase-1-like	NW_017353139.1:8666960-8669513	0.193499	0	8.17305	4.62391e-07	1.29508e-05	Cluster 1
108806800	LOC108806800	protein DETOXIFICATION 9	NW_017353144.1:40411567-40413884	1.45605	0	10.9109	2.22011e-23	6.45189e-21	Cluster 1
108806514	LOC108806514	beta-glucosidase 29-like	NW_017353144.1:50517424-50524642	0.133868	0	7.56689	1.53424e-05	0.000285985	Cluster 1
108806301	LOC108806301	uncharacterized LOC108806301	NW_017353144.1:32189014-32190622	1.02734	0	9.90571	1.0026e-06	2.57037e-05	Cluster 1
108805977	LOC108805977	glycine-rich protein DOT1%2C transcript variant X1	NW_017353144.1:48447486-48456011	0.124523	0	7.0083	0.00507382	0.0372856	Cluster 1
108805828	LOC108805828	homeobox-leucine zipper protein ATHB-53	NW_017353144.1:43371869-43373361	0.848531	0.0229323	5.87084	8.80547e-07	2.29552e-05	Cluster 1
XLOC_059158	XLOC_059158	-	NW_017360213.1:1869-2446	1.53153	0.21154	3.71431	0.000315898	0.00392389	Cluster 2
XLOC_054950	XLOC_054950	-	NW_017354662.1:1-4787	2.94891	0.055396	6.89215	1.82578e-17	2.91728e-15	Cluster 2
108863471	LOC108863471	dormancy-associated protein 2-like	NW_017353143.1:16309273-16310627	0.683044	0.0894217	4.06128	0.000883163	0.00923939	Cluster 2
108863464	LOC108863464	uncharacterized LOC108863464	NW_017353143.1:41779276-41780451	2.14452	0.0283997	7.13453	3.62025e-05	0.000607363	Cluster 2
108862652	LOC108862652	probable protein phosphatase 2C 2	NW_017353139.1:2616035-2617869	0.338379	0.0931623	2.97619	0.00444529	0.0337161	Cluster 2
108862098	LOC108862098	putative NAC domain-containing protein 61	NW_017353143.1:27339289-27341274	0.3115	0.0218407	4.80598	0.00017257	0.00235501	Cluster 2
108861430	LOC108861430	putative nuclear RNA export factor SDE5%2C transcript variant X3	NW_017353143.1:7130459-7134424	0.145325	0.0168333	3.59442	0.00170198	0.0157339	Cluster 2
108860345	LOC108860345	WUSCHEL-related homeobox 5	NW_017353143.1:4384019-4384979	0.677796	0.109363	3.70127	0.000184831	0.00249693	Cluster 2
108860245	LOC108860245	probable pre-mRNA-splicing factor ATP-dependent RNA helicase DEAH2	NW_017353143.1:45101895-45103508	0.245074	0.0201107	4.54814	0.000320842	0.00397164	Cluster 2
108859928	LOC108859928	probable 2-oxoglutarate-dependent dioxygenase AOP1	NW_017353139.1:24920040-24921524	0.231819	0.00961433	4.9771	0.00021808	0.00287023	Cluster 2
108859160	LOC108859160	LOB domain-containing protein 21	NW_017353143.1:4581073-4581848	0.444204	0.0393163	4.18857	0.000177999	0.00241768	Cluster 2
108858893	LOC108858893	fibrous sheath CABYR-binding protein-like	NW_017353143.1:41556606-41559280	0.129762	0.0152233	4.01309	0.000891472	0.00931058	Cluster 2
108858337	LOC108858337	uncharacterized LOC108858337	NW_017353139.1:22430421-22432816	0.149005	0.015096	4.12757	0.000326568	0.00402984	Cluster 2
108857825	LOC108857825	peroxidase 3	NW_017353143.1:25075756-25077439	1.60187	0.0394443	6.36348	6.33915e-18	1.05574e-15	Cluster 2
108857586	LOC108857586	lipase	NW_017353143.1:21666479-21668886	0.384458	0.0552127	3.61231	0.000312158	0.00388301	Cluster 2
108857244	LOC108857244	protein BROTHER of FT and TFL 1-like	NW_017353143.1:35927675-35928802	1.07998	0.129059	4.00452	2.99613e-05	0.000514211	Cluster 2
108857145	LOC108857145	E3 ubiquitin-protein ligase BRE1A%2C transcript variant X2	NW_017353143.1:13927324-13934929	0.24865	0.0195893	4.62632	0.000810168	0.00861309	Cluster 2
108856820	LOC108856820	amino acid permease 8-like	NW_017353143.1:21329856-21332427	0.428366	0.031618	4.688	5.3157e-06	0.000112117	Cluster 2
108856775	LOC108856775	monothiol glutaredoxin-S10	NW_017353143.1:40687430-40688115	0.447124	0.0159237	5.71897	3.82414e-05	0.000637617	Cluster 2
108856161	LOC108856161	RPM1-interacting protein 4	NW_017353143.1:2855135-2856894	0.288983	0.0485283	3.74773	0.00342919	0.0274647	Cluster 2
108855673	LOC108855673	alkane hydroxylase MAH1-like	NW_017353142.1:327558-329285	0.157812	0.0311017	3.41689	0.00231008	0.0201427	Cluster 2
108855620	LOC108855620	ethylene-responsive transcription factor 11	NW_017353139.1:12589155-12589945	0.251581	0.01381	5.04842	0.000952652	0.00982013	Cluster 2
108855529	LOC108855529	uncharacterized LOC108855529	NW_017353139.1:15663461-15664100	0.966648	0.0615893	4.80014	1.74705e-06	4.19807e-05	Cluster 2
108854638	LOC108854638	serine carboxypeptidase-like 13%2C transcript variant X1	NW_017353142.1:27952032-27955908	0.643283	0.005972	7.24025	1.02434e-13	1.01965e-11	Cluster 2
108854202	LOC108854202	UDP-glycosyltransferase 74D1	NW_017353142.1:36315560-36322216	0.566954	0.131869	3.23572	0.000723771	0.00786449	Cluster 2
108853687	LOC108853687	aquaporin TIP2-1	NW_017353139.1:24550175-24551639	0.355518	0.00854033	5.99133	2.85532e-06	6.53478e-05	Cluster 2
108852827	LOC108852827	uncharacterized LOC108852827	NW_017353142.1:18833188-18833621	0.980325	0.16452	3.42649	0.00106553	0.0107675	Cluster 2
108852651	LOC108852651	uncharacterized protein At4g14450%2C chloroplastic-like	NW_017353142.1:34658193-34658724	3.45935	0.203746	5.02209	2.22029e-09	1.04957e-07	Cluster 2
108852310	LOC108852310	E3 ubiquitin-protein ligase PUB22-like	NW_017353142.1:45547562-45549194	0.203142	0.0357747	3.4336	0.00156695	0.0147277	Cluster 2
108852170	LOC108852170	GDSL esterase/lipase At2g03980-like	NW_017353142.1:16403469-16405534	0.234178	0.00593567	5.65985	6.46008e-05	0.00100694	Cluster 2
108852127	LOC108852127	monothiol glutaredoxin-S4-like	NW_017353142.1:8584408-8585058	2.06396	0.205047	4.4569	8.94566e-08	2.96144e-06	Cluster 2
108852077	LOC108852077	zinc finger protein AZF1-like	NW_017353142.1:9703793-9704769	0.473257	0.0840927	3.48687	0.00229349	0.0200384	Cluster 2
108851962	LOC108851962	uncharacterized LOC108851962	NW_017353142.1:2627732-2628691	0.354457	0.0249663	4.87224	0.000141012	0.00197157	Cluster 2
108851861	LOC108851861	BON1-associated protein 2-like	NW_017353142.1:42612913-42613843	0.244779	0.0117727	5.21821	0.00073293	0.0079484	Cluster 2
108851808	LOC108851808	uncharacterized LOC108851808	NW_017353142.1:4014287-4015187	1.28135	0.229561	3.62207	0.00115857	0.0115221	Cluster 2
108851746	LOC108851746	protocadherin-7-like	NW_017353142.1:46663815-46664847	0.606255	0.026802	5.2385	1.74864e-06	4.19955e-05	Cluster 2
108851454	LOC108851454	indole glucosinolate O-methyltransferase 4-like	NW_017353142.1:21547710-21550263	0.375213	0.073787	3.42318	0.00086912	0.00912776	Cluster 2
108851426	LOC108851426	ethylene-responsive transcription factor ERF109-like	NW_017353142.1:1686540-1687533	1.3771	0.0443997	5.86393	6.85713e-07	1.84423e-05	Cluster 2
108850230	LOC108850230	MLP-like protein 43	NW_017353139.1:10379423-10380639	0.587975	0.081787	3.94366	0.000381446	0.00458935	Cluster 2
108850222	LOC108850222	putative F-box protein PP2-B12	NW_017353142.1:10806891-10807886	0.477292	0.106855	3.17214	0.00412576	0.0318223	Cluster 2
108849781	LOC108849781	F-box/LRR-repeat protein 3-like	NW_017353142.1:11786656-11790414	0.133328	0.0190677	3.68053	0.00099296	0.010155	Cluster 2
108849594	LOC108849594	LOB domain-containing protein 11	NW_017353142.1:34400120-34401844	0.717811	0.100904	3.82504	2.22905e-05	0.000399338	Cluster 2
108849495	LOC108849495	squamosa promoter-binding-like protein 15	NW_017353142.1:48217234-48218862	0.271524	0.0323903	3.83034	0.00071565	0.00778993	Cluster 2
108849352	LOC108849352	glycerophosphodiester phosphodiesterase GDPD2	NW_017353142.1:28807203-28809426	3.22677	0.507264	3.72841	3.65503e-05	0.000612724	Cluster 2
108849054	LOC108849054	E3 ubiquitin-protein ligase PUB22-like	NW_017353142.1:8831986-8833569	0.500253	0.033885	4.91767	3.76274e-06	8.27058e-05	Cluster 2
108849049	LOC108849049	3-epi-6-deoxocathasterone 23-monooxygenase%2C transcript variant X1	NW_017353142.1:1068729-1076516	0.175885	0.0473087	2.93919	0.00494756	0.0365494	Cluster 2
108848272	LOC108848272	BTB/POZ and TAZ domain-containing protein 5-like	NW_017353142.1:718197-719720	29.6188	0.587568	6.61854	1.55765e-13	1.49884e-11	Cluster 2
108847826	LOC108847826	polyamine oxidase 1	NW_017353141.1:25990810-25994361	0.889729	0.106418	4.04636	1.70684e-06	4.11286e-05	Cluster 2
108847001	LOC108847001	MADS-box protein SOC1%2C transcript variant X2	NW_017353141.1:11631372-11634914	18.2697	0.048132	9.29648	6.9231e-72	3.74721e-68	Cluster 2
108846312	LOC108846312	receptor like protein 30-like	NW_017353139.1:7635273-7637776	0.0530107	0.000539667	5.20694	0.000332405	0.00408905	Cluster 2
108846285	LOC108846285	uncharacterized LOC108846285	NW_017353141.1:28574109-28574557	0.503063	0.0192027	5.23158	0.000331881	0.00408377	Cluster 2
108846229	LOC108846229	F-box protein VBF-like	NW_017353141.1:18027212-18028513	0.194904	0.0114013	4.58437	0.00339869	0.0272834	Cluster 2
108845987	LOC108845987	flavonol synthase/flavanone 3-hydroxylase-like	NW_017353141.1:23982404-23985188	0.445915	0.119603	2.92658	0.00229566	0.0200493	Cluster 2
108845985	LOC108845985	ethylene-responsive transcription factor CRF3-like	NW_017353141.1:20953361-20954898	0.171063	0.00448967	5.3666	0.00309259	0.0254248	Cluster 2
108844887	LOC108844887	F-box/kelch-repeat protein At1g64840-like	NW_017353141.1:8034488-8036353	0.280997	0.0425903	3.6979	0.00029145	0.00366437	Cluster 2
108844748	LOC108844748	polyribonucleotide nucleotidyltransferase 2%2C mitochondrial-like	NW_017353141.1:25665115-25670485	6.25559	0.013202	7.50524	4.35337e-30	2.5134e-27	Cluster 2
108844120	LOC108844120	uncharacterized LOC108844120	NW_017353141.1:15822592-15823514	7.97745	0.0868067	7.4417	2.89089e-38	2.91113e-35	Cluster 2
108844030	LOC108844030	protein REVEILLE 1-like	NW_017353141.1:24744415-24746483	0.780459	0.0777227	4.30901	6.08833e-08	2.08734e-06	Cluster 2
108842474	LOC108842474	thylakoid membrane protein TERC%2C chloroplastic-like	NW_017353140.1:29466982-29469736	0.42628	0.11899	2.91741	0.00281605	0.0235629	Cluster 2
108842354	LOC108842354	serum response factor homolog A%2C transcript variant X1	NW_017353140.1:23971061-23974727	0.250935	0.031132	3.64203	0.000758319	0.00817628	Cluster 2
108842340	LOC108842340	cytochrome P450 78A6-like	NW_017353139.1:477902-480788	0.516174	0.0268963	4.98176	2.14493e-08	8.31493e-07	Cluster 2
108842286	LOC108842286	cysteine protease inhibitor WSCP-like	NW_017353140.1:3822290-3823134	0.327683	0.0353323	4.16314	0.00329929	0.0266734	Cluster 2
108842188	LOC108842188	protein CHLOROPLAST IMPORT APPARATUS 2	NW_017353140.1:37457773-37460155	0.270308	0.00860867	5.84532	6.08083e-07	1.66019e-05	Cluster 2
108841768	LOC108841768	gibberellin 20 oxidase 1	NW_017353140.1:37179110-37180789	0.406267	0.0735827	3.40503	0.00077357	0.00831175	Cluster 2
108841687	LOC108841687	cytokinin riboside 5'-monophosphate phosphoribohydrolase LOG7-like	NW_017353140.1:27847486-27850915	1.40488	0.438126	2.67993	0.00255373	0.0217718	Cluster 2
108841678	LOC108841678	auxin response factor 9	NW_017353140.1:36470996-36474723	0.067629	0.00586333	4.41702	0.0018513	0.0168623	Cluster 2
108841608	LOC108841608	probable polyol transporter 6	NW_017353140.1:42429853-42431824	0.690042	0.116048	3.50794	8.71436e-05	0.00131226	Cluster 2
108841263	LOC108841263	dehydration-responsive element-binding protein 1F-like	NW_017353139.1:5029799-5030566	0.540301	0.0904997	3.64178	0.00332823	0.0268272	Cluster 2
108841017	LOC108841017	cysteine protease inhibitor WSCP-like	NW_017353140.1:3786175-3787014	0.764713	0.0260957	5.54048	1.2838e-05	0.000244781	Cluster 2
108840892	LOC108840892	stress-induced protein KIN2-like	NW_017353140.1:25586057-25587654	1.37447	0.0734617	4.81334	3.31382e-06	7.44251e-05	Cluster 2
108840747	LOC108840747	calcium uniporter protein 1%2C mitochondrial-like	NW_017353140.1:42561446-42562826	0.539084	0.0108323	6.31318	1.09316e-09	5.58196e-08	Cluster 2
108840674	LOC108840674	uncharacterized LOC108840674	NW_017353140.1:41161308-41161966	0.45489	0.0341617	4.24166	0.000169296	0.00231691	Cluster 2
108840566	LOC108840566	transcription factor TRY-like	NW_017353140.1:26138405-26139864	1.59425	0.100377	5.025	7.51429e-09	3.18684e-07	Cluster 2
108839986	LOC108839986	beta-1%2C6-galactosyltransferase GALT31A	NW_017353139.1:15601715-15604308	0.374598	0.127688	2.62993	0.00595063	0.0421646	Cluster 2
108839612	LOC108839612	venom phosphodiesterase 2	NW_017353140.1:39296621-39298142	0.216932	0.0144023	4.92194	0.000887154	0.00927218	Cluster 2
108838889	LOC108838889	inositol oxygenase 4	NW_017362364.1:35-1069	4.12649	0.168386	5.6998	5.644e-13	4.87253e-11	Cluster 2
108838277	LOC108838277	ferredoxin-1%2C chloroplastic	NW_017360784.1:4117-4802	0.208233	0.0142727	4.60479	0.00544815	0.039417	Cluster 2
108837507	LOC108837507	uncharacterized LOC108837507	NW_017359177.1:62-2404	0.143824	0.0320987	3.25164	0.00250514	0.0214694	Cluster 2
108836917	LOC108836917	tricyclene synthase%2C chloroplastic-like%2C transcript variant X1	NW_017358064.1:966-3516	0.334948	0.0452903	3.76608	0.000791574	0.00846111	Cluster 2
108836635	LOC108836635	phosphoinositide phospholipase C 4-like	NW_017357640.1:7-2565	0.200515	0.0311943	3.71912	0.00211129	0.0187463	Cluster 2
108836303	LOC108836303	uncharacterized LOC108836303	NW_017353140.1:19032033-19037933	0.0148953	0.000126333	4.63198	0.00282159	0.0235939	Cluster 2
108836159	LOC108836159	copper chaperone for superoxide dismutase%2C chloroplastic/cytosolic-like	NW_017356993.1:3871-4385	6.36289	0.107998	6.66324	1.10303e-23	3.36355e-21	Cluster 2
108835920	LOC108835920	uncharacterized LOC108835920	NW_017356664.1:1453-2925	1.37427	0.0272727	6.62041	2.6853e-13	2.43765e-11	Cluster 2
108835598	LOC108835598	putative E3 ubiquitin-protein ligase LIN-1	NW_017356262.1:17-4713	0.301938	0.0398247	4.00287	3.50551e-06	7.78821e-05	Cluster 2
108835582	LOC108835582	uncharacterized LOC108835582	NW_017356248.1:561-1437	0.329619	0.0228303	4.54281	0.000931176	0.00963461	Cluster 2
108835408	LOC108835408	ATP-dependent DNA helicase PIF1-like	NW_017356037.1:3225-5353	0.133518	0.0316077	3.14391	0.00702044	0.0479861	Cluster 2
108834875	LOC108834875	BTB/POZ and TAZ domain-containing protein 5-like	NW_017355478.1:7-1412	3.36669	0.102509	5.84079	8.52848e-18	1.39883e-15	Cluster 2
108834070	LOC108834070	uncharacterized LOC108834070	NW_017354791.1:5592-6205	1.89016	0.071402	5.78723	1.05501e-10	6.43421e-09	Cluster 2
108833973	LOC108833973	uncharacterized LOC108833973	NW_017354727.1:4953-10433	0.639068	0.0176303	6.29707	6.90777e-16	8.95549e-14	Cluster 2
108833880	LOC108833880	uncharacterized LOC108833880	NW_017354672.1:4027-5627	0.677162	0.127896	3.38403	0.000406267	0.00484443	Cluster 2
108833830	LOC108833830	calcium uniporter protein 1%2C mitochondrial-like	NW_017354639.1:10693-12030	0.504434	0.0311283	4.88077	4.84124e-07	1.34811e-05	Cluster 2
108833141	LOC108833141	uncharacterized LOC108833141	NW_017354227.1:3783-4403	0.420607	0.00882467	5.35869	0.00248863	0.0213429	Cluster 2
108832646	LOC108832646	zinc finger protein ZAT12-like	NW_017353978.1:2950-3643	0.695382	0.15528	3.1475	0.00134662	0.0130708	Cluster 2
108832095	LOC108832095	MADS-box protein AGL42%2C transcript variant X2	NW_017353758.1:14531-18750	8.99984	0.82052	4.3021	7.99867e-06	0.000161846	Cluster 2
108831878	LOC108831878	peptide methionine sulfoxide reductase A3-like	NW_017353695.1:7218-8330	0.466326	0.0672407	3.849	0.00336172	0.0270367	Cluster 2
108831160	LOC108831160	chloride channel protein CLC-a-like	NW_017353514.1:10-2814	2.66437	0.454829	3.43955	0.00452788	0.0341506	Cluster 2
108830783	LOC108830783	homeobox-leucine zipper protein ATHB-53-like	NW_017353395.1:20617-21739	0.239279	0.0213053	4.21102	0.0021432	0.0189626	Cluster 2
108830780	LOC108830780	calcium uniporter protein 3%2C mitochondrial-like	NW_017353395.1:349-1813	0.929718	0.038408	5.53894	1.81273e-12	1.4376e-10	Cluster 2
108830716	LOC108830716	sulfate transporter 1.2-like	NW_017353388.1:65742-69429	0.226997	0.00487567	6.0621	0.000158498	0.0021857	Cluster 2
108829765	LOC108829765	uncharacterized LOC108829765	NW_017353249.1:127406-129672	2.51126	0.393373	3.52778	7.68891e-05	0.00117812	Cluster 2
108828775	LOC108828775	protein GLUTAMINE DUMPER 1-like	NW_017353140.1:40251155-40252530	0.154464	0.00796533	5.1661	0.000248616	0.00320683	Cluster 2
108828513	LOC108828513	monoglyceride lipase-like	NW_017353147.1:5620421-5623287	0.266402	0.006175	6.26152	1.6159e-07	5.04472e-06	Cluster 2
108827343	LOC108827343	malonyl-CoA:anthocyanidin 5-O-glucoside-6''-O-malonyltransferase	NW_017353147.1:31817086-31818750	0.42312	0.0879757	3.40592	0.00191062	0.0173079	Cluster 2
108827157	LOC108827157	IQ domain-containing protein IQM5-like	NW_017353147.1:8080678-8083115	0.543995	0.0884877	3.73514	0.000449518	0.00526781	Cluster 2
108827151	LOC108827151	transcription factor UNE10-like	NW_017353147.1:24206151-24208634	0.960282	0.276739	2.86741	0.000798853	0.00852208	Cluster 2
108827143	LOC108827143	transcription factor UNE10-like	NW_017353147.1:24214130-24216608	0.936438	0.3661	2.46628	0.00578547	0.0413328	Cluster 2
108826332	LOC108826332	uncharacterized LOC108826332	NW_017353147.1:33938588-33940563	0.275316	0.021043	4.25909	0.004727	0.0352842	Cluster 2
108825987	LOC108825987	CASP-like protein 4A4%2C transcript variant X1	NW_017353147.1:16929042-16930639	0.576158	0.0580277	4.13879	2.44494e-05	0.000432292	Cluster 2
108825848	LOC108825848	uncharacterized LOC108825848	NW_017353147.1:3902548-3903824	0.873109	0.158287	3.50952	0.000160603	0.00221051	Cluster 2
108825785	LOC108825785	ethylene-responsive transcription factor 5-like	NW_017353147.1:33523475-33524569	0.220166	0.0324973	3.46218	0.00224176	0.0196858	Cluster 2
108825658	LOC108825658	probable calcium-binding protein CML26	NW_017353147.1:5679855-5680642	0.238299	0.00352367	5.63902	0.000180262	0.00244414	Cluster 2
108825538	LOC108825538	MADS-box protein AGL72%2C transcript variant X2	NW_017353147.1:12527545-12531241	0.316684	0.0481423	3.49521	0.0020071	0.0179713	Cluster 2
108825475	LOC108825475	uncharacterized LOC108825475	NW_017353147.1:27939870-27941388	0.196418	0.0136693	4.68443	7.35989e-05	0.00113292	Cluster 2
108824532	LOC108824532	myb family transcription factor EFM	NW_017353140.1:42619397-42621082	4.18055	0.174159	5.45855	4.10745e-15	4.91316e-13	Cluster 2
108824361	LOC108824361	calcium-binding protein CML37	NW_017353147.1:35259912-35260818	0.56826	0.0863887	3.72482	0.00597852	0.0423415	Cluster 2
108823994	LOC108823994	ethylene-responsive transcription factor ERF025	NW_017353147.1:12415873-12416903	0.710947	0.207394	2.89338	0.00384131	0.0301163	Cluster 2
108823928	LOC108823928	L-arabinokinase	NW_017353147.1:8801050-8806640	0.242995	0.004735	6.40233	3.22248e-09	1.45806e-07	Cluster 2
108823777	LOC108823777	cyclic nucleotide-gated ion channel 1-like	NW_017353147.1:11299204-11301992	0.077326	0.008034	3.8477	0.00217287	0.0191781	Cluster 2
108823762	LOC108823762	aquaporin TIP1-3	NW_017353147.1:23317331-23318294	0.328708	0.0511843	3.5146	0.00211183	0.0187463	Cluster 2
108823539	LOC108823539	calcium-binding protein PBP1-like	NW_017353147.1:36790704-36791351	0.598456	0.0366487	4.82092	1.73829e-05	0.000318804	Cluster 2
108823488	LOC108823488	probable leucine-rich repeat receptor-like protein kinase At5g63930	NW_017353147.1:37045115-37046843	0.293761	0.0766233	2.85082	0.00575814	0.0411917	Cluster 2
108823382	LOC108823382	phosphate transporter PHO1 homolog 1%2C transcript variant X2	NW_017353147.1:2778790-2783026	0.625501	0.00205467	8.12077	1.60619e-22	4.26685e-20	Cluster 2
108822954	LOC108822954	protein TIFY 5A-like	NW_017353146.1:7472744-7473555	0.989298	0.222378	3.21473	0.00354217	0.0282207	Cluster 2
108822512	LOC108822512	F-box protein PP2-B15-like	NW_017353146.1:1635917-1637979	0.239056	0.0282913	3.68525	0.00339596	0.0272665	Cluster 2
108821543	LOC108821543	uncharacterized LOC108821543	NW_017353146.1:11277409-11278349	0.87341	0.102473	3.90722	6.81353e-05	0.00105633	Cluster 2
108821169	LOC108821169	monothiol glutaredoxin-S4-like	NW_017353146.1:16852016-16852590	0.921976	0.207427	3.11389	0.00125397	0.0123153	Cluster 2
108820658	LOC108820658	protein LONGIFOLIA 1-like%2C transcript variant X1	NW_017353146.1:3791186-3794707	0.984257	0.165011	3.59981	9.01354e-06	0.000180108	Cluster 2
108820657	LOC108820657	protein LONGIFOLIA 1-like%2C transcript variant X1	NW_017353146.1:3860847-3864366	1.17029	0.190139	3.63504	8.91122e-06	0.000178476	Cluster 2
108820318	LOC108820318	pathogenesis-related protein 1-like	NW_017353146.1:25364801-25366056	0.559645	0.0455917	4.26636	4.16747e-05	0.000685882	Cluster 2
108819084	LOC108819084	two-component response regulator ARR7	NW_017353146.1:4036408-4038026	0.659913	0.137025	3.25737	0.000877405	0.00919693	Cluster 2
108818968	LOC108818968	pathogenesis-related protein PR-1-like	NW_017353146.1:10307382-10308308	1.01924	0.0224663	6.05546	3.59643e-11	2.39583e-09	Cluster 2
108817732	LOC108817732	probable thimet oligopeptidase	NW_017353145.1:11230705-11236370	0.685912	0.0261447	5.6113	2.67312e-14	2.83005e-12	Cluster 2
108817249	LOC108817249	probable serine/threonine-protein kinase NAK%2C transcript variant X1	NW_017353145.1:9546147-9549579	0.201511	0.00653167	5.77405	0.000302033	0.00378205	Cluster 2
108816296	LOC108816296	gibberellin-regulated protein 1-like	NW_017353145.1:15537831-15538573	0.595417	0.0470727	4.77643	0.000559911	0.00632691	Cluster 2
108816205	LOC108816205	uncharacterized LOC108816205%2C transcript variant X1	NW_017353140.1:149926-151439	0.131403	0.00838567	4.7279	0.000970102	0.00997066	Cluster 2
108816164	LOC108816164	bidirectional sugar transporter SWEET15-like	NW_017353145.1:5506150-5508434	0.238194	0.0562297	3.02327	0.00630848	0.0442801	Cluster 2
108816099	LOC108816099	alpha-dioxygenase 2-like%2C transcript variant X2	NW_017353145.1:14642078-14643799	0.223294	0.0190787	4.4031	0.00017024	0.00232762	Cluster 2
108815951	LOC108815951	uncharacterized LOC108815951	NW_017353145.1:6683679-6684390	1.48423	0.055798	5.57783	6.75345e-11	4.28157e-09	Cluster 2
108815427	LOC108815427	uncharacterized LOC108815427	NW_017353145.1:15080565-15081363	3.23556	0.133437	5.46098	1.81233e-15	2.22942e-13	Cluster 2
108815148	LOC108815148	triacylglycerol lipase 2	NW_017353145.1:4891787-4895149	0.386908	0.00692767	6.57852	5.37954e-06	0.000113297	Cluster 2
108815047	LOC108815047	heavy metal-associated isoprenylated plant protein 21-like	NW_017353145.1:22088935-22091317	0.0863623	0.00173633	4.84741	0.00285855	0.0238034	Cluster 2
108813749	LOC108813749	EID1-like F-box protein 3	NW_017353144.1:48126028-48127627	0.176622	0.0255227	3.84587	0.00165219	0.0153786	Cluster 2
108812005	LOC108812005	transcription repressor OFP16	NW_017353144.1:46765706-46766811	1.72872	0.0509943	6.04159	7.96381e-16	1.02327e-13	Cluster 2
108811664	LOC108811664	stem-specific protein TSJT1-like	NW_017353144.1:5577318-5690258	19.4962	0.08795	8.72024	2.03941e-58	6.30776e-55	Cluster 2
108811563	LOC108811563	uncharacterized LOC108811563	NW_017353144.1:46584382-46585048	8.05858	3.1104	2.55709	0.00633763	0.0444342	Cluster 2
108811463	LOC108811463	3-ketoacyl-CoA synthase 12-like	NW_017353144.1:45602974-45604830	0.355158	0.00588233	6.75046	1.40006e-09	6.9603e-08	Cluster 2
108810490	LOC108810490	RPW8-like protein 3	NW_017353144.1:36752912-36753799	0.197779	0.0277827	3.88233	0.00519524	0.0379422	Cluster 2
108810452	LOC108810452	VQ motif-containing protein 29-like	NW_017353144.1:41188723-41189363	1.42187	0.050954	5.80715	2.77882e-08	1.04813e-06	Cluster 2
108810019	LOC108810019	COBRA-like protein 5	NW_017353144.1:13612993-13614085	3.3973	0.204664	5.12122	1.5294e-12	1.22186e-10	Cluster 2
108809893	LOC108809893	uncharacterized LOC108809893	NW_017353139.1:4254675-4255784	1.56179	0.330428	3.20838	0.00327883	0.0265377	Cluster 2
108809862	LOC108809862	agamous-like MADS-box protein AGL3	NW_017353144.1:18479858-18482438	1.9452	0.02503	7.22491	2.23472e-22	5.72579e-20	Cluster 2
108809861	LOC108809861	transcription repressor OFP15-like	NW_017353144.1:48386338-48387274	0.741506	0.0834577	4.03947	1.2249e-05	0.000235521	Cluster 2
108809850	LOC108809850	UDP-glycosyltransferase 72D1-like	NW_017353144.1:24866059-24867766	0.153965	0.0145783	3.95935	0.00108858	0.0109442	Cluster 2
108809477	LOC108809477	thioredoxin H1-like	NW_017353144.1:36310402-36311712	0.927483	0.091487	4.00083	0.000410582	0.00488424	Cluster 2
108809357	LOC108809357	phosphatidylinositol:ceramide inositolphosphotransferase 2	NW_017353144.1:49232938-49235906	0.194355	0.033422	3.59136	0.00099621	0.0101762	Cluster 2
108809355	LOC108809355	protein NRT1/ PTR FAMILY 5.6-like	NW_017353144.1:49221153-49223507	0.306142	0.0348583	4.11482	0.000347881	0.00424925	Cluster 2
108809301	LOC108809301	F-box/FBD/LRR-repeat protein At3g52680-like%2C transcript variant X3	NW_017353144.1:7874984-7876977	2.01885	0.298584	3.70577	0.000496042	0.00571558	Cluster 2
108809150	LOC108809150	non-specific lipid-transfer protein-like protein At5g64080%2C transcript variant X2	NW_017353144.1:13035218-13036603	0.221989	0.047201	3.23739	0.00553264	0.0398684	Cluster 2
108809149	LOC108809149	LOB domain-containing protein 38-like	NW_017353144.1:37026021-37027048	1.49568	0.0338027	6.39237	3.74385e-16	5.01896e-14	Cluster 2
108809087	LOC108809087	uncharacterized N-acetyltransferase p20-like	NW_017353144.1:46784121-46784881	0.534486	0.1053	3.47072	0.00162277	0.0151471	Cluster 2
108807611	LOC108807611	ethylene-responsive transcription factor ERF017-like	NW_017353139.1:7887216-7888879	1.33435	0.0235363	6.7436	4.90895e-14	5.08523e-12	Cluster 2
108807408	LOC108807408	inositol oxygenase 2%2C transcript variant X1	NW_017353144.1:23747917-23750996	0.863267	0.0388923	5.41536	8.26345e-10	4.29035e-08	Cluster 2
108807031	LOC108807031	uncharacterized LOC108807031	NW_017353144.1:2138007-2139106	15.9189	0.0100633	10.9221	3.12615e-77	2.70731e-73	Cluster 2
108807024	LOC108807024	transcription factor TGA1-like%2C transcript variant X3	NW_017353144.1:12379725-12383353	0.299575	0.0313383	4.0576	0.000101233	0.00149352	Cluster 2
108806873	LOC108806873	protein NRT1/ PTR FAMILY 4.3-like	NW_017353144.1:11253597-11258986	0.603012	0.0281467	5.21832	8.62939e-11	5.36099e-09	Cluster 2
108806859	LOC108806859	uncharacterized LOC108806859	NW_017353144.1:42330178-42331782	109.475	0.085019	11.2233	2.76675e-89	5.99016e-85	Cluster 2
108806755	LOC108806755	phosphoenolpyruvate carboxykinase [ATP]-like	NW_017353144.1:12156833-12160340	3.61586	0.0207147	8.26249	2.73808e-47	4.56006e-44	Cluster 2
108806474	LOC108806474	probable inactive poly [ADP-ribose] polymerase SRO5	NW_017353144.1:13055423-13057089	1.32571	0.0223393	6.6656	4.41732e-13	3.87195e-11	Cluster 2
108806107	LOC108806107	RING-H2 finger protein ATL80-like	NW_017353144.1:28987034-28987846	1.07721	0.074515	4.61124	9.9956e-06	0.000197364	Cluster 2
108805969	LOC108805969	MADS-box protein SOC1-like%2C transcript variant X4	NW_017353144.1:52439692-52443178	4.98111	0.356025	4.99198	4.98885e-05	0.000801863	Cluster 2
108805866	LOC108805866	uncharacterized LOC108805866	NW_017353144.1:4961853-4963765	0.091106	0.0110123	3.97544	0.00142547	0.0136528	Cluster 2
108805836	LOC108805836	uncharacterized LOC108805836	NW_017353144.1:49000360-49001926	0.280848	0.058375	3.16415	0.00252065	0.0215748	Cluster 2
XLOC_058249	XLOC_058249	-	NW_017358463.1:2767-3266	1.03913	8.10546	-1.981	2.25307e-05	0.000403142	Cluster 3
XLOC_054565	XLOC_054565	-	NW_017354421.1:8509-11674	0.132911	1.21798	-2.1258	0.000722491	0.00785771	Cluster 3
XLOC_047687	XLOC_047687	-	NW_017353147.1:3055727-3057531	1.16995	5.19661	-1.12295	0.00143565	0.0137351	Cluster 3
XLOC_029533	XLOC_029533	-	NW_017353144.1:9493432-9497390	0.85916	3.9295	-1.16666	0.00244537	0.0210594	Cluster 3
108863603	LOC108863603	homeobox-leucine zipper protein ATHB-5-like	NW_017353143.1:38710278-38712383	0.878151	4.65555	-1.40595	0.000114168	0.00165447	Cluster 3
108863600	LOC108863600	C2 domain-containing protein At1g53590	NW_017353143.1:35082079-35085813	2.02451	12.4491	-1.63557	1.26517e-05	0.000241654	Cluster 3
108863569	LOC108863569	pentatricopeptide repeat-containing protein At1g07590%2C mitochondrial	NW_017353143.1:25975417-25979093	0.571522	2.94853	-1.38873	0.000249801	0.00321922	Cluster 3
108863559	LOC108863559	E3 ubiquitin-protein ligase BAH1-like	NW_017353143.1:24003466-24005639	0.182688	2.05165	-2.54454	8.94523e-05	0.00134166	Cluster 3
108863555	LOC108863555	DEAD-box ATP-dependent RNA helicase 51-like	NW_017353143.1:41470351-41474612	0.162725	1.03312	-1.67255	0.00173497	0.0159775	Cluster 3
108863500	LOC108863500	bidirectional sugar transporter SWEET11-like	NW_017353143.1:35881698-35884402	1.77564	9.31446	-1.39511	0.000139344	0.00195266	Cluster 3
108863476	LOC108863476	obg-like ATPase 1	NW_017353139.1:14197850-14201683	2.2639	9.71115	-1.10775	0.00421677	0.0323398	Cluster 3
108863475	LOC108863475	protein ASPARTIC PROTEASE IN GUARD CELL 1-like	NW_017353143.1:8997560-8999341	1.46271	9.11056	-1.62174	4.70793e-06	0.00010092	Cluster 3
108863470	LOC108863470	alpha-1%2C6-mannosyl-glycoprotein 2-beta-N-acetylglucosaminyltransferase	NW_017353143.1:16238573-16240380	0.384107	2.53759	-1.73408	0.000886565	0.00926919	Cluster 3
108863465	LOC108863465	protein ASPARTIC PROTEASE IN GUARD CELL 1-like	NW_017353143.1:9039463-9041281	1.452	9.30809	-1.65916	2.21554e-06	5.18009e-05	Cluster 3
108863447	LOC108863447	uncharacterized protein At1g04910-like%2C transcript variant X1	NW_017353143.1:45664527-45667524	5.0135	21.8503	-1.21032	0.00386105	0.0302274	Cluster 3
108863413	LOC108863413	uncharacterized LOC108863413%2C transcript variant X2	NW_017353143.1:37717137-37720221	0.541931	2.67783	-1.38983	0.00195882	0.0176375	Cluster 3
108863385	LOC108863385	protein LURP-one-related 15-like	NW_017353139.1:11259383-11260817	3.03412	15.5406	-1.35277	0.0014473	0.0138191	Cluster 3
108863259	LOC108863259	probable UDP-N-acetylglucosamine--peptide N-acetylglucosaminyltransferase SPINDLY%2C transcript variant X3	NW_017353143.1:4793963-4799456	1.7715	7.85167	-1.18353	0.000100943	0.00149027	Cluster 3
108863251	LOC108863251	vacuolar-sorting receptor 3-like	NW_017353143.1:37188313-37192086	2.45037	10.0099	-1.06904	0.00100652	0.010267	Cluster 3
108863248	LOC108863248	CSC1-like protein HYP1%2C transcript variant X3	NW_017353143.1:45756683-45760363	0.651349	2.7325	-1.10011	0.00245108	0.021096	Cluster 3
108863220	LOC108863220	protein SLOW GREEN 1%2C chloroplastic	NW_017353143.1:8973665-8974895	1.37214	6.1038	-1.16982	0.00110944	0.0111229	Cluster 3
108863219	LOC108863219	DExH-box ATP-dependent RNA helicase DExH10	NW_017353143.1:3698712-3703616	1.04293	4.25816	-1.06452	0.0010726	0.0108187	Cluster 3
108863174	LOC108863174	probable LRR receptor-like serine/threonine-protein kinase At1g34110%2C transcript variant X2	NW_017353143.1:25785446-25790526	0.057068	0.524659	-2.12005	0.00215526	0.0190537	Cluster 3
108863167	LOC108863167	cylicin-1	NW_017353143.1:24443898-24446266	0.287564	2.92835	-2.34046	2.30073e-07	6.89915e-06	Cluster 3
108863151	LOC108863151	CBL-interacting serine/threonine-protein kinase 17-like%2C transcript variant X2	NW_017353143.1:33548200-33563683	0.125288	2.07714	-2.98531	7.90824e-07	2.09568e-05	Cluster 3
108863102	LOC108863102	uncharacterized LOC108863102%2C transcript variant X2	NW_017353143.1:40279658-40283566	5.81703	32.6004	-1.47224	9.79728e-06	0.000193979	Cluster 3
108863063	LOC108863063	digalactosyldiacylglycerol synthase 1%2C chloroplastic	NW_017353143.1:4915232-4918959	4.19391	16.3877	-1.00106	0.000657209	0.00723933	Cluster 3
108863049	LOC108863049	gibberellin receptor GID1A-like	NW_017353143.1:1751093-1753068	2.06874	11.6273	-1.51692	2.53793e-06	5.87359e-05	Cluster 3
108862977	LOC108862977	probable galacturonosyltransferase 15	NW_017353143.1:30479020-30483226	0.811419	7.76906	-2.23517	1.7606e-09	8.50847e-08	Cluster 3
108862964	LOC108862964	probable galacturonosyltransferase 9	NW_017353143.1:45651176-45653424	4.28718	21.0698	-1.31474	1.25893e-05	0.000240569	Cluster 3
108862918	LOC108862918	probable serine/threonine-protein kinase WNK6%2C transcript variant X1	NW_017353143.1:41436710-41439897	1.54749	6.73276	-1.14754	0.000615113	0.00685979	Cluster 3
108862874	LOC108862874	36.4 kDa proline-rich protein	NW_017353143.1:11696066-11697456	0.0204133	0.96518	-4.34778	0.000604599	0.00676653	Cluster 3
108862841	LOC108862841	gibberellin 2-beta-dioxygenase 2	NW_017353139.1:13531776-13533962	3.74587	64.3582	-3.11333	3.59459e-10	2.00579e-08	Cluster 3
108862832	LOC108862832	GDSL esterase/lipase ESM1	NW_017353143.1:6264330-6266275	4.80131	28.7194	-1.58316	0.000128258	0.00182088	Cluster 3
108862803	LOC108862803	receptor-like protein kinase BRI1-like 3	NW_017353143.1:5782171-5786274	0.400607	2.44593	-1.57227	2.58926e-05	0.000453917	Cluster 3
108862792	LOC108862792	UDP-glucuronate 4-epimerase 6	NW_017353143.1:13456720-13458651	10.5352	131.61	-2.62176	3.00169e-14	3.14713e-12	Cluster 3
108862768	LOC108862768	tetratricopeptide repeat protein 4 homolog	NW_017353143.1:24454333-24456336	1.09965	5.29761	-1.2984	0.00155032	0.0146031	Cluster 3
108862679	LOC108862679	nuclear pore complex protein NUP160%2C transcript variant X2	NW_017353143.1:22542902-22551851	0.734435	3.01251	-1.05428	0.00273122	0.0229908	Cluster 3
108862644	LOC108862644	dCTP pyrophosphatase 1	NW_017353143.1:15314104-15315243	0.167762	2.70042	-3.01787	1.09016e-05	0.000213115	Cluster 3
108862601	LOC108862601	probable GTP diphosphokinase RSH3%2C chloroplastic%2C transcript variant X1	NW_017353143.1:35517756-35521578	3.19865	14.7765	-1.23161	5.27214e-05	0.000842043	Cluster 3
108862579	LOC108862579	cadmium/zinc-transporting ATPase HMA3-like%2C transcript variant X3	NW_017353143.1:38129752-38137308	0.271349	1.73145	-1.64523	3.22525e-05	0.000548102	Cluster 3
108862569	LOC108862569	WAT1-related protein At1g01070	NW_017353139.1:670482-673242	0.0499077	0.968542	-3.0371	5.85372e-05	0.000924068	Cluster 3
108862514	LOC108862514	probable protein phosphatase 2C 33%2C transcript variant X1	NW_017353143.1:45570142-45572553	0.182227	2.18613	-2.58193	4.68542e-07	1.30977e-05	Cluster 3
108862513	LOC108862513	histidine--tRNA ligase%2C cytoplasmic-like	NW_017353143.1:45565559-45568848	0.458448	2.07517	-1.24209	0.00644588	0.0449892	Cluster 3
108862512	LOC108862512	60S ribosomal protein L27-3	NW_017353143.1:11799751-11800370	5.05218	21.5385	-1.12386	0.00717789	0.0489156	Cluster 3
108862500	LOC108862500	14-3-3-like protein GF14 kappa%2C transcript variant X1	NW_017353143.1:38592987-38594817	0.818793	6.06497	-1.85639	6.20257e-06	0.000128629	Cluster 3
108862434	LOC108862434	xyloglucan galactosyltransferase XLT2	NW_017353143.1:36658042-36660059	0.840353	5.37438	-1.68036	3.33449e-06	7.48505e-05	Cluster 3
108862376	LOC108862376	protein NRT1/ PTR FAMILY 2.11	NW_017353143.1:36445396-36448138	12.5472	51.2534	-1.06678	0.00135278	0.0130927	Cluster 3
108862291	LOC108862291	flocculation protein FLO11	NW_017353143.1:3471715-3475372	0.909099	8.09543	-2.16412	2.92829e-11	1.96586e-09	Cluster 3
108862290	LOC108862290	dnaJ protein ERDJ3A	NW_017353143.1:3464373-3467204	0.229315	1.6811	-1.86041	0.00482577	0.0358793	Cluster 3
108862274	LOC108862274	uncharacterized LOC108862274	NW_017353143.1:32209587-32212279	0.0743423	2.50395	-3.95475	7.2918e-12	5.36065e-10	Cluster 3
108862273	LOC108862273	uncharacterized LOC108862273%2C transcript variant X1	NW_017353143.1:1984407-1985628	2.62311	11.2289	-1.12115	0.00261153	0.0221729	Cluster 3
108862248	LOC108862248	probable uridine nucleosidase 2	NW_017353143.1:25234711-25236993	0.094295	1.97904	-3.2875	7.71369e-08	2.58722e-06	Cluster 3
108862225	LOC108862225	probable glucan 1%2C3-alpha-glucosidase	NW_017353143.1:36829917-36834151	2.09755	8.57841	-1.0654	0.000714972	0.00778468	Cluster 3
108862191	LOC108862191	DNA-directed RNA polymerases II and IV subunit 5A-like%2C transcript variant X3	NW_017353143.1:11872641-11875801	0.018428	0.556215	-3.32001	0.00385555	0.0301901	Cluster 3
108862186	LOC108862186	GATA transcription factor 11	NW_017353139.1:2987191-2989151	0.234488	1.56195	-1.74678	0.00436193	0.0332177	Cluster 3
108862168	LOC108862168	uncharacterized LOC108862168	NW_017353143.1:44530138-44533392	0.809871	3.21688	-1.02306	0.00235908	0.0204916	Cluster 3
108862167	LOC108862167	pentatricopeptide repeat-containing protein At3g06920	NW_017353143.1:44533779-44537090	0.26681	1.35373	-1.35221	0.000973518	0.00998681	Cluster 3
108862157	LOC108862157	long-chain-alcohol oxidase FAO3	NW_017353143.1:12756340-12759727	0.59164	2.71846	-1.22506	0.00480944	0.0357947	Cluster 3
108862144	LOC108862144	purple acid phosphatase 10-like	NW_017353143.1:37505176-37507572	0.369914	2.20815	-1.57134	0.000729894	0.0079191	Cluster 3
108862097	LOC108862097	chaperone protein dnaJ 3	NW_017353143.1:27330032-27332054	0.453262	2.57972	-1.5105	0.00321854	0.0261622	Cluster 3
108862045	LOC108862045	F-box/LRR-repeat protein At4g14096-like	NW_017353143.1:29167872-29170289	1.68937	9.80425	-1.59014	1.17496e-06	2.94938e-05	Cluster 3
108862004	LOC108862004	galacturonosyltransferase 8-like%2C transcript variant X1	NW_017353143.1:15009674-15016962	3.89951	15.9114	-1.05981	0.00114401	0.0114087	Cluster 3
108862000	LOC108862000	S-adenosylmethionine synthase 2	NW_017353143.1:41708293-41709923	34.4201	252.876	-1.84701	1.17679e-06	2.95227e-05	Cluster 3
108861991	LOC108861991	calreticulin-3	NW_017353143.1:26275320-26278482	2.4679	18.7698	-1.95617	0.0011265	0.0112679	Cluster 3
108861957	LOC108861957	cell division control protein 48 homolog C-like%2C transcript variant X1	NW_017353143.1:37419297-37423353	0.15372	1.48697	-2.25729	5.31026e-06	0.000112056	Cluster 3
108861952	LOC108861952	cationic amino acid transporter 4%2C vacuolar-like	NW_017353143.1:1054708-1058373	0.539303	2.35835	-1.22195	0.00646307	0.0450946	Cluster 3
108861926	LOC108861926	probable UMP-CMP kinase 1%2C transcript variant X2	NW_017353143.1:30981476-30983106	0.738447	4.19113	-1.46259	0.0022931	0.0200384	Cluster 3
108861901	LOC108861901	mediator of RNA polymerase II transcription subunit 37f-like	NW_017353143.1:14334080-14343918	4.3744	43.5051	-1.95415	9.02598e-05	0.00135283	Cluster 3
108861879	LOC108861879	uncharacterized LOC108861879	NW_017353139.1:11695225-11697341	0.767837	4.35416	-1.52327	3.30007e-05	0.000560158	Cluster 3
108861844	LOC108861844	DExH-box ATP-dependent RNA helicase DExH12-like%2C transcript variant X2	NW_017353139.1:8838966-8846442	0.791922	3.29105	-1.08404	0.00138546	0.0133345	Cluster 3
108861800	LOC108861800	serine/threonine-protein kinase Nek6%2C transcript variant X3	NW_017353143.1:10837778-10840565	0.274392	1.89663	-1.79231	0.000939032	0.0097043	Cluster 3
108861784	LOC108861784	probable pectate lyase 4	NW_017353143.1:3649095-3651365	1.39125	13.0956	-2.20207	2.80297e-09	1.28435e-07	Cluster 3
108861782	LOC108861782	cellulose synthase A catalytic subunit 6 [UDP-forming]	NW_017353143.1:38973474-38979343	5.36095	23.2006	-1.12768	0.000284584	0.00359475	Cluster 3
108861746	LOC108861746	G-type lectin S-receptor-like serine/threonine-protein kinase CES101%2C transcript variant X1	NW_017353143.1:40242152-40245754	0.417095	2.97324	-1.87167	1.25611e-05	0.000240242	Cluster 3
108861720	LOC108861720	nucleolar protein 10	NW_017353143.1:29629493-29633546	0.45197	3.7729	-2.09154	1.04064e-05	0.000204264	Cluster 3
108861709	LOC108861709	BTB/POZ and TAZ domain-containing protein 4%2C transcript variant X1	NW_017353143.1:38155848-38158404	3.32518	13.563	-1.07738	0.00186027	0.0169226	Cluster 3
108861702	LOC108861702	cytochrome P450 72A13-like%2C transcript variant X1	NW_017353143.1:6636324-6639144	0.0555447	1.12013	-3.14003	0.000315388	0.00391868	Cluster 3
108861697	LOC108861697	probable 1-acyl-sn-glycerol-3-phosphate acyltransferase 5%2C transcript variant X1	NW_017353143.1:9256368-9258642	0.2705	3.60641	-2.56045	7.09077e-07	1.90116e-05	Cluster 3
108861693	LOC108861693	ribosome biogenesis protein BRX1	NW_017353143.1:7177253-7179220	2.23632	10.1549	-1.18977	0.000506062	0.00581246	Cluster 3
108861681	LOC108861681	10 kDa chaperonin	NW_017353139.1:6043265-6044336	2.35758	12.9389	-1.44699	0.000121968	0.0017482	Cluster 3
108861647	LOC108861647	ethylene-responsive transcription factor RAP2-2-like	NW_017353143.1:6299989-6302303	15.7371	70.011	-1.20022	5.92624e-05	0.000934154	Cluster 3
108861645	LOC108861645	ethylene-responsive transcription factor RAP2-2-like	NW_017353143.1:6287314-6289628	6.38735	26.2145	-1.0811	0.000302389	0.00378542	Cluster 3
108861639	LOC108861639	universal stress protein YxiE-like%2C transcript variant X2	NW_017353143.1:5119937-5121420	3.06759	15.0491	-1.36979	0.000860258	0.00905666	Cluster 3
108861623	LOC108861623	beta-galactosidase 6	NW_017353143.1:36841322-36846851	0.688698	5.418	-2.05579	3.33451e-07	9.65156e-06	Cluster 3
108861610	LOC108861610	transmembrane 9 superfamily member 7	NW_017353143.1:5959435-5962520	2.42516	10.2225	-1.11846	0.000815682	0.00866107	Cluster 3
108861588	LOC108861588	glucuronokinase 1%2C transcript variant X1	NW_017353143.1:45879747-45881619	0.736969	4.24201	-1.57658	9.55288e-05	0.00141709	Cluster 3
108861563	LOC108861563	protein NRT1/ PTR FAMILY 5.9	NW_017353143.1:172188-174919	1.76549	8.91198	-1.38225	9.08496e-05	0.00136002	Cluster 3
108861500	LOC108861500	formate dehydrogenase%2C chloroplastic/mitochondrial-like	NW_017353143.1:5208460-5210899	0.265365	2.30075	-2.11639	0.0022601	0.0198227	Cluster 3
108861486	LOC108861486	pentatricopeptide repeat-containing protein At1g12300%2C mitochondrial-like	NW_017353143.1:21790836-21816285	0.435903	2.11368	-1.30795	0.00272806	0.0229687	Cluster 3
108861423	LOC108861423	metallothionein-like protein 3	NW_017353143.1:7113738-7114476	62.9983	532.541	-2.09129	7.15132e-09	3.05384e-07	Cluster 3
108861398	LOC108861398	carboxyl-terminal-processing peptidase 3%2C chloroplastic%2C transcript variant X1	NW_017353143.1:30115179-30117789	0.596062	3.09927	-1.43118	0.00260384	0.0221293	Cluster 3
108861339	LOC108861339	uncharacterized LOC108861339	NW_017353143.1:39150235-39152051	1.17508	10.8816	-2.21693	4.42875e-10	2.43981e-08	Cluster 3
108861275	LOC108861275	14-3-3-like protein GF14 nu	NW_017353143.1:508635-510500	34.794	157.627	-1.22141	6.09715e-05	0.000956568	Cluster 3
108861274	LOC108861274	protein DJ-1 homolog D	NW_017353143.1:511622-513525	6.00057	30.7764	-1.39002	4.86529e-06	0.000103882	Cluster 3
108861223	LOC108861223	receptor-like cytosolic serine/threonine-protein kinase RBK1	NW_017353143.1:38541994-38544570	0.115861	1.27234	-2.26106	0.00144637	0.0138167	Cluster 3
108861141	LOC108861141	NAC transcription factor 25	NW_017353143.1:1209230-1210914	0.172442	1.73036	-2.40384	0.0011322	0.011317	Cluster 3
108861138	LOC108861138	probable methyltransferase PMT24	NW_017353143.1:19550893-19554972	2.28358	16.5462	-1.81303	6.11226e-07	1.66772e-05	Cluster 3
108861109	LOC108861109	uncharacterized LOC108861109	NW_017353143.1:18782736-18785679	0.0210837	0.362628	-3.00482	0.000800564	0.00853613	Cluster 3
108860891	LOC108860891	histidine-containing phosphotransfer protein 4-like	NW_017353143.1:41905038-41913358	0.355963	5.83577	-2.90536	4.03731e-05	0.000668014	Cluster 3
108860659	LOC108860659	uncharacterized LOC108860659%2C transcript variant X2	NW_017353139.1:4054740-4057663	0.487343	4.22524	-2.12218	2.46544e-07	7.32209e-06	Cluster 3
108860484	LOC108860484	putative F-box protein At1g33020	NW_017353139.1:16558826-16560264	0.207277	1.40099	-1.78791	0.00511644	0.0375122	Cluster 3
108860365	LOC108860365	inositol-phosphate phosphatase-like	NW_017353143.1:45497307-45499352	0.112895	2.4219	-3.44381	2.34018e-05	0.000416149	Cluster 3
108860348	LOC108860348	protein DETOXIFICATION 24-like	NW_017353143.1:965879-968688	0.166791	1.51554	-2.08071	0.00127895	0.0125407	Cluster 3
108860321	LOC108860321	uncharacterized LOC108860321	NW_017353143.1:7278255-7278785	0.054517	0.949154	-2.96166	0.00655763	0.0456074	Cluster 3
108860256	LOC108860256	GDSL esterase/lipase 4-like	NW_017353143.1:6276594-6278182	0.140398	4.52493	-3.63774	0.00446406	0.0338079	Cluster 3
108860110	LOC108860110	DEAD-box ATP-dependent RNA helicase 2-like	NW_017353143.1:3718503-3720026	0.326568	4.19426	-2.73116	2.25496e-09	1.0648e-07	Cluster 3
108860034	LOC108860034	nuclear transcription factor Y subunit A-5-like%2C transcript variant X2	NW_017353143.1:35514801-35516394	0.274061	3.13441	-2.36986	1.76144e-05	0.000321824	Cluster 3
108859894	LOC108859894	transcription factor bHLH87	NW_017353143.1:11120178-11121547	0.109552	4.10315	-4.26641	1.79366e-16	2.57177e-14	Cluster 3
108859786	LOC108859786	SUMO-conjugating enzyme SCE1-like	NW_017353143.1:30166179-30168106	0.613333	3.2029	-1.41562	0.00306088	0.0252071	Cluster 3
108859776	LOC108859776	probable receptor-like protein kinase At5g47070%2C transcript variant X2	NW_017353143.1:3791025-3793349	0.0924023	1.02238	-2.41594	8.50849e-05	0.0012864	Cluster 3
108859691	LOC108859691	squamosa promoter-binding-like protein 4	NW_017353143.1:34885815-34887188	0.150486	1.57344	-2.44183	0.00379681	0.0297999	Cluster 3
108859664	LOC108859664	uncharacterized LOC108859664	NW_017353143.1:6946848-6948137	0.016565	1.34226	-5.15053	1.72721e-06	4.155e-05	Cluster 3
108859645	LOC108859645	uncharacterized LOC108859645	NW_017353143.1:657022-657608	0.862228	7.85341	-2.15715	1.03501e-05	0.000203345	Cluster 3
108859599	LOC108859599	ethylene-responsive transcription factor ERF023	NW_017353143.1:23486439-23487313	0.125724	1.14267	-2.0797	0.00553901	0.039901	Cluster 3
108859559	LOC108859559	mitochondrial import receptor subunit TOM40-1-like	NW_017353143.1:41101840-41104630	0.729043	3.78212	-1.35279	0.00142616	0.0136564	Cluster 3
108859473	LOC108859473	putative E3 ubiquitin-protein ligase XBAT35	NW_017353143.1:12570648-12573104	0.416234	2.74154	-1.71209	0.00554559	0.0399322	Cluster 3
108859425	LOC108859425	hydrophobic protein RCI2A	NW_017353143.1:42667952-42668901	3.14931	20.9972	-1.76218	3.77439e-06	8.28777e-05	Cluster 3
108859366	LOC108859366	homeobox-leucine zipper protein HAT5-like	NW_017353143.1:139037-139506	3.26762	38.1027	-2.53958	7.31936e-13	6.20226e-11	Cluster 3
108859350	LOC108859350	uncharacterized LOC108859350%2C transcript variant X3	NW_017353143.1:37859657-37860893	0.455643	24.3691	-4.76587	6.61778e-25	2.29245e-22	Cluster 3
108859314	LOC108859314	uncharacterized LOC108859314	NW_017353143.1:6566791-6567581	3.91041	18.9513	-1.30734	0.000374838	0.00452743	Cluster 3
108859310	LOC108859310	ethylene-responsive transcription factor RAP2-3-like	NW_017353143.1:7915921-7917111	0.385841	2.91067	-1.90429	0.00393507	0.0306737	Cluster 3
108859297	LOC108859297	54S ribosomal protein L51%2C mitochondrial	NW_017353143.1:30724731-30725552	2.01038	9.70417	-1.3468	0.000802543	0.00855302	Cluster 3
108859259	LOC108859259	protein NRT1/ PTR FAMILY 6.3-like	NW_017353143.1:35306309-35307847	0.176688	4.42954	-3.6274	6.28127e-11	4.01158e-09	Cluster 3
108859245	LOC108859245	ferric reduction oxidase 2-like	NW_017353143.1:23197255-23202814	0.418072	5.48647	-2.73152	2.29782e-09	1.0815e-07	Cluster 3
108859192	LOC108859192	casein kinase I-like%2C transcript variant X1	NW_017353143.1:24558835-24561409	0.853878	3.9232	-1.24031	0.00447524	0.0338485	Cluster 3
108859175	LOC108859175	transmembrane protein 120 homolog	NW_017353139.1:15834310-15837287	1.5947	9.81147	-1.57482	1.59633e-05	0.000296664	Cluster 3
108859071	LOC108859071	uncharacterized LOC108859071	NW_017353143.1:21506531-21508964	0.172013	1.7685	-2.31121	7.2496e-05	0.00111913	Cluster 3
108859057	LOC108859057	probable polyamine transporter At3g19553	NW_017353143.1:9715260-9718144	0.112148	2.00057	-3.09026	1.73319e-07	5.3568e-06	Cluster 3
108859018	LOC108859018	receptor like protein 30-like%2C transcript variant X2	NW_017353143.1:28919812-28922945	0.228528	2.66229	-2.59866	0.00359573	0.0284954	Cluster 3
108859013	LOC108859013	uncharacterized LOC108859013	NW_017353143.1:29661204-29661792	7.70578	34.8935	-1.22583	0.000238206	0.0030956	Cluster 3
108858988	LOC108858988	receptor-like protein kinase 2	NW_017353143.1:45370448-45372543	0.0932557	2.98527	-3.93422	6.47986e-08	2.20933e-06	Cluster 3
108858608	LOC108858608	proline-rich protein LAS17-like	NW_017353143.1:29362377-29382087	0.847624	3.7866	-1.14599	0.00171684	0.0158476	Cluster 3
108858388	LOC108858388	DNA-directed RNA polymerase I subunit 2-like	NW_017353143.1:20025128-20030691	1.79644	7.65214	-1.11499	0.00223092	0.0196104	Cluster 3
108858227	LOC108858227	probable esterase D14L	NW_017353143.1:14181617-14182411	3.81012	29.4654	-1.98579	8.56576e-08	2.84437e-06	Cluster 3
108857924	LOC108857924	uncharacterized LOC108857924	NW_017353143.1:2623861-2642048	1.91706	8.17628	-1.12281	0.0015978	0.0149714	Cluster 3
108857846	LOC108857846	uncharacterized LOC108857846	NW_017353143.1:19432738-19434823	2.38345	18.1555	-1.91291	1.58708e-06	3.8608e-05	Cluster 3
108857841	LOC108857841	abscisic acid 8'-hydroxylase 4	NW_017353143.1:9471978-9474823	0.172488	1.50223	-2.09151	0.00133421	0.012968	Cluster 3
108857837	LOC108857837	phospholipid--sterol O-acyltransferase%2C transcript variant X2	NW_017353143.1:24422446-24427663	0.110114	1.0319	-2.27629	0.000763198	0.00821866	Cluster 3
108857830	LOC108857830	reticulon-like protein B8%2C transcript variant X1	NW_017353143.1:3975916-3977783	0.91087	8.83792	-2.32628	5.88395e-08	2.03013e-06	Cluster 3
108857785	LOC108857785	arabinogalactan peptide 12	NW_017353143.1:5850424-5850915	0.54972	11.3636	-3.12279	0.00285585	0.0238034	Cluster 3
108857753	LOC108857753	probable hydroxyacylglutathione hydrolase 2%2C chloroplastic%2C transcript variant X2	NW_017353143.1:25425545-25427668	0.211977	2.80581	-2.66748	5.14661e-06	0.000109028	Cluster 3
108857748	LOC108857748	protein HOTHEAD-like	NW_017353143.1:29054144-29058067	4.17591	20.9349	-1.43506	0.00399489	0.0310562	Cluster 3
108857738	LOC108857738	probable inactive purple acid phosphatase 29	NW_017353143.1:36187746-36189491	0.081697	0.971907	-2.73305	0.00300025	0.0247963	Cluster 3
108857726	LOC108857726	multiprotein-bridging factor 1c	NW_017353143.1:14350199-14350900	0.176496	3.55815	-3.20562	1.47971e-05	0.000277612	Cluster 3
108857628	LOC108857628	ubiquinol oxidase 1a%2C mitochondrial-like	NW_017353143.1:40453816-40455978	1.37684	6.8242	-1.21609	0.00580934	0.0414757	Cluster 3
108857614	LOC108857614	probable esterase KAI2	NW_017353143.1:14206894-14213612	7.11499	65.3219	-2.23999	1.32747e-10	7.95033e-09	Cluster 3
108857599	LOC108857599	beta-fructofuranosidase%2C insoluble isoenzyme CWINV5%2C transcript variant X2	NW_017353143.1:5966587-5968902	0.0933777	0.969685	-2.27372	0.00337878	0.0271437	Cluster 3
108857575	LOC108857575	gibberellin receptor GID1B	NW_017353143.1:32406060-32407945	0.509957	5.60203	-2.47099	1.51998e-08	6.09979e-07	Cluster 3
108857565	LOC108857565	pseudouridine-5'-phosphate glycosidase	NW_017353143.1:34000668-34003406	0.477407	2.78042	-1.58507	0.0018008	0.0164718	Cluster 3
108857543	LOC108857543	nucleolin 2	NW_017353143.1:9080603-9084484	1.8527	8.69147	-1.23423	8.66842e-05	0.00130739	Cluster 3
[truncated: 4,797 more rows]

## Sheet: Table S5
Table S5.The significant GO terms of all DEGs identified in this study.
[truncated: 53 more rows]

[truncated: 7 more sheets: Table S6, Table S7, Table S8, Table S9, Table S10, Table S11, Table S12]
